# Supplementary material for: Biogeography of Cryoconite Bacterial Communities Across Continents
Source: Microorganisms. 2026 Jan 11;14(1):162. doi: 10.3390/microorganisms14010162 (PMC12844174; doi:10.3390/microorganisms14010162)
Supplement: Supplementary file 1 [file microorganisms-14-00162-s001.zip]

Archive with 2 entries (2 files):
- Table S1.xlsx
- supplementary materials.pdf
