# Supplementary material for: Biogeography of Cryoconite Bacterial Communities Across Continents
Source: Microorganisms. 2026 Jan 11;14(1):162. doi: 10.3390/microorganisms14010162 (PMC12844174; doi:10.3390/microorganisms14010162)
Supplement: Supplementary file 1 [file microorganisms-14-00162-s001.zip › Table S1.xlsx]

## Sheet: Sheet1
Table S1. Detailed information on the 695 collected cryoconite samples, including the accession numbers, associated glaciers, country, continent, collection date, Bioproject accession, longitude and latitude coordinates, sequencing primer pairs, sequencing technology, and DOI numbers.
Accession number	Glacier	Country	Continent	Collection date	Bioproject_accession	Primer	Sequencing technology	Latitude	Longitude	DOI
ICE116.fastq	Athabasca Glacier	Canada	North America	2018.7.23	ICE116	341F/805R	Illumina MiSeq	52.1918	-117.252	10.1039/D3VA00176H
ICE316.fastq	Athabasca Glacier	Canada	North America	2018.7.23	ICE316	341F/805R	Illumina MiSeq	52.1918	-117.252	10.1039/D3VA00176H
ICE516.fastq	Athabasca Glacier	Canada	North America	2018.7.23	ICE516	341F/805R	Illumina MiSeq	52.1918	-117.252	10.1039/D3VA00176H
SRR24199843	Larsemann Hills	/	Antarctica	2018.12-2019.2	PRJNA825340	515F/806R	Illumina MiSeq	-69.4198	76.225	10.1007/s12275-024-00140-1
SRR24199842	Larsemann Hills	/	Antarctica	2018.12-2019.2	PRJNA825340	515F/806R	Illumina MiSeq	-69.4198	76.225	10.1007/s12275-024-00140-1
SRR24199841	Larsemann Hills	/	Antarctica	2018.12-2019.2	PRJNA825340	515F/806R	Illumina MiSeq	-69.4198	76.225	10.1007/s12275-024-00140-1
SRR24199820	Larsemann Hills	/	Antarctica	2018.12-2019.2	PRJNA825340	515F/806R	Illumina MiSeq	-69.4198	76.225	10.1007/s12275-024-00140-1
SRR24199809	Larsemann Hills	/	Antarctica	2018.12-2019.2	PRJNA825340	515F/806R	Illumina MiSeq	-69.4198	76.225	10.1007/s12275-024-00140-1
SRR24199798	Larsemann Hills	/	Antarctica	2018.12-2019.2	PRJNA825340	515F/806R	Illumina MiSeq	-69.4198	76.225	10.1007/s12275-024-00140-1
SRR24199792	Larsemann Hills	/	Antarctica	2018.12-2019.2	PRJNA825340	515F/806R	Illumina MiSeq	-69.4198	76.225	10.1007/s12275-024-00140-1
SRR24199791	Larsemann Hills	/	Antarctica	2018.12-2019.2	PRJNA825340	515F/806R	Illumina MiSeq	-69.4198	76.225	10.1007/s12275-024-00140-1
SRR24199790	Larsemann Hills	/	Antarctica	2018.12-2019.2	PRJNA825340	515F/806R	Illumina MiSeq	-69.4198	76.225	10.1007/s12275-024-00140-1
SRR24199789	Larsemann Hills	/	Antarctica	2018.12-2019.2	PRJNA825340	515F/806R	Illumina MiSeq	-69.4198	76.225	10.1007/s12275-024-00140-1
SRR24199841	Larsemann Hills	/	Antarctica	2018.12-2019.2	PRJNA825340	515F/806R	Illumina MiSeq	-69.4198	76.225	10.1007/s12275-024-00140-1
SRR24199840	Larsemann Hills	/	Antarctica	2018.12-2019.2	PRJNA825340	515F/806R	Illumina MiSeq	-69.4198	76.225	10.1007/s12275-024-00140-1
SRR24199839	Larsemann Hills	/	Antarctica	2018.12-2019.2	PRJNA825340	515F/806R	Illumina MiSeq	-69.4198	76.225	10.1007/s12275-024-00140-1
SRR24199838	Larsemann Hills	/	Antarctica	2018.12-2019.2	PRJNA825340	515F/806R	Illumina MiSeq	-69.4198	76.225	10.1007/s12275-024-00140-1
SRR24199837	Larsemann Hills	/	Antarctica	2018.12-2019.2	PRJNA825340	515F/806R	Illumina MiSeq	-69.4198	76.225	10.1007/s12275-024-00140-1
SRR24199836	Larsemann Hills	/	Antarctica	2018.12-2019.2	PRJNA825340	515F/806R	Illumina MiSeq	-69.4198	76.225	10.1007/s12275-024-00140-1
SRR24199835	Larsemann Hills	/	Antarctica	2018.12-2019.2	PRJNA825340	515F/806R	Illumina MiSeq	-69.4198	76.225	10.1007/s12275-024-00140-1
SRR24199834	Larsemann Hills	/	Antarctica	2018.12-2019.2	PRJNA825340	515F/806R	Illumina MiSeq	-69.4198	76.225	10.1007/s12275-024-00140-1
SRR24199833	Larsemann Hills	/	Antarctica	2018.12-2019.2	PRJNA825340	515F/806R	Illumina MiSeq	-69.4198	76.225	10.1007/s12275-024-00140-1
SRR24199832	Larsemann Hills	/	Antarctica	2018.12-2019.2	PRJNA825340	515F/806R	Illumina MiSeq	-69.4198	76.225	10.1007/s12275-024-00140-1
SRR24199830	Larsemann Hills	/	Antarctica	2018.12-2019.2	PRJNA825340	515F/806R	Illumina MiSeq	-69.4198	76.225	10.1007/s12275-024-00140-1
SRR24199829	Larsemann Hills	/	Antarctica	2018.12-2019.2	PRJNA825340	515F/806R	Illumina MiSeq	-69.4198	76.225	10.1007/s12275-024-00140-1
SRR24199828	Larsemann Hills	/	Antarctica	2018.12-2019.2	PRJNA825340	515F/806R	Illumina MiSeq	-69.4198	76.225	10.1007/s12275-024-00140-1
SRR24199827	Larsemann Hills	/	Antarctica	2018.12-2019.2	PRJNA825340	515F/806R	Illumina MiSeq	-69.4198	76.225	10.1007/s12275-024-00140-1
SRR24199826	Larsemann Hills	/	Antarctica	2018.12-2019.2	PRJNA825340	515F/806R	Illumina MiSeq	-69.4198	76.225	10.1007/s12275-024-00140-1
SRR24199825	Larsemann Hills	/	Antarctica	2018.12-2019.2	PRJNA825340	515F/806R	Illumina MiSeq	-69.4198	76.225	10.1007/s12275-024-00140-1
SRR24199824	Larsemann Hills	/	Antarctica	2018.12-2019.2	PRJNA825340	515F/806R	Illumina MiSeq	-69.4198	76.225	10.1007/s12275-024-00140-1
SRR24199823	Larsemann Hills	/	Antarctica	2018.12-2019.2	PRJNA825340	515F/806R	Illumina MiSeq	-69.4198	76.225	10.1007/s12275-024-00140-1
SRR24199822	Larsemann Hills	/	Antarctica	2018.12-2019.2	PRJNA825340	515F/806R	Illumina MiSeq	-69.4198	76.225	10.1007/s12275-024-00140-1
SRR24199821	Larsemann Hills	/	Antarctica	2018.12-2019.2	PRJNA825340	515F/806R	Illumina MiSeq	-69.4198	76.225	10.1007/s12275-024-00140-1
SRR24199819	Larsemann Hills	/	Antarctica	2018.12-2019.2	PRJNA825340	515F/806R	Illumina MiSeq	-69.4198	76.225	10.1007/s12275-024-00140-1
SRR24199818	Larsemann Hills	/	Antarctica	2018.12-2019.2	PRJNA825340	515F/806R	Illumina MiSeq	-69.4198	76.225	10.1007/s12275-024-00140-1
SRR24199817	Larsemann Hills	/	Antarctica	2018.12-2019.2	PRJNA825340	515F/806R	Illumina MiSeq	-69.4198	76.225	10.1007/s12275-024-00140-1
SRR24199816	Larsemann Hills	/	Antarctica	2018.12-2019.2	PRJNA825340	515F/806R	Illumina MiSeq	-69.4198	76.225	10.1007/s12275-024-00140-1
SRR24199815	Larsemann Hills	/	Antarctica	2018.12-2019.2	PRJNA825340	515F/806R	Illumina MiSeq	-69.4198	76.225	10.1007/s12275-024-00140-1
SRR24199814	Larsemann Hills	/	Antarctica	2018.12-2019.2	PRJNA825340	515F/806R	Illumina MiSeq	-69.4198	76.225	10.1007/s12275-024-00140-1
SRR24199813	Larsemann Hills	/	Antarctica	2018.12-2019.2	PRJNA825340	515F/806R	Illumina MiSeq	-69.4198	76.225	10.1007/s12275-024-00140-1
SRR24199812	Larsemann Hills	/	Antarctica	2018.12-2019.2	PRJNA825340	515F/806R	Illumina MiSeq	-69.4198	76.225	10.1007/s12275-024-00140-1
SRR24199811	Larsemann Hills	/	Antarctica	2018.12-2019.2	PRJNA825340	515F/806R	Illumina MiSeq	-69.4198	76.225	10.1007/s12275-024-00140-1
SRR24199810	Larsemann Hills	/	Antarctica	2018.12-2019.2	PRJNA825340	515F/806R	Illumina MiSeq	-69.4198	76.225	10.1007/s12275-024-00140-1
SRR24199808	Larsemann Hills	/	Antarctica	2018.12-2019.2	PRJNA825340	515F/806R	Illumina MiSeq	-69.4198	76.225	10.1007/s12275-024-00140-1
SRR24199807	Larsemann Hills	/	Antarctica	2018.12-2019.2	PRJNA825340	515F/806R	Illumina MiSeq	-69.4198	76.225	10.1007/s12275-024-00140-1
SRR24199806	Larsemann Hills	/	Antarctica	2018.12-2019.2	PRJNA825340	515F/806R	Illumina MiSeq	-69.4198	76.225	10.1007/s12275-024-00140-1
SRR24199805	Larsemann Hills	/	Antarctica	2018.12-2019.2	PRJNA825340	515F/806R	Illumina MiSeq	-69.4198	76.225	10.1007/s12275-024-00140-1
SRR24199804	Larsemann Hills	/	Antarctica	2018.12-2019.2	PRJNA825340	515F/806R	Illumina MiSeq	-69.4198	76.225	10.1007/s12275-024-00140-1
SRR24199803	Larsemann Hills	/	Antarctica	2018.12-2019.2	PRJNA825340	515F/806R	Illumina MiSeq	-69.4198	76.225	10.1007/s12275-024-00140-1
SRR24199802	Larsemann Hills	/	Antarctica	2018.12-2019.2	PRJNA825340	515F/806R	Illumina MiSeq	-69.4198	76.225	10.1007/s12275-024-00140-1
SRR24199801	Larsemann Hills	/	Antarctica	2018.12-2019.2	PRJNA825340	515F/806R	Illumina MiSeq	-69.4198	76.225	10.1007/s12275-024-00140-1
SRR24199800	Larsemann Hills	/	Antarctica	2018.12-2019.2	PRJNA825340	515F/806R	Illumina MiSeq	-69.4198	76.225	10.1007/s12275-024-00140-1
SRR24199799	Larsemann Hills	/	Antarctica	2018.12-2019.2	PRJNA825340	515F/806R	Illumina MiSeq	-69.4198	76.225	10.1007/s12275-024-00140-1
SRR24199797	Larsemann Hills	/	Antarctica	2018.12-2019.2	PRJNA825340	515F/806R	Illumina MiSeq	-69.4198	76.225	10.1007/s12275-024-00140-1
SRR24199796	Larsemann Hills	/	Antarctica	2018.12-2019.2	PRJNA825340	515F/806R	Illumina MiSeq	-69.4198	76.225	10.1007/s12275-024-00140-1
SRR24199795	Larsemann Hills	/	Antarctica	2018.12-2019.2	PRJNA825340	515F/806R	Illumina MiSeq	-69.4198	76.225	10.1007/s12275-024-00140-1
SRR24199794	Larsemann Hills	/	Antarctica	2018.12-2019.2	PRJNA825340	515F/806R	Illumina MiSeq	-69.4198	76.225	10.1007/s12275-024-00140-1
SRR24199793	Larsemann Hills	/	Antarctica	2018.12-2019.2	PRJNA825340	515F/806R	Illumina MiSeq	-69.4198	76.225	10.1007/s12275-024-00140-1
ERR2508351	Forni Glacier	Italy	Europe	2012.7.16	PRJEB8981	783F/1046R	Illumina MiSeq	46.398	10.585	10.1017/aog.2018.16
ERR2508352	Forni Glacier	Italy	Europe	2012.7.16	PRJEB8981	783F/1046R	Illumina MiSeq	46.398	10.585	10.1017/aog.2018.16
ERR2508353	Forni Glacier	Italy	Europe	2012.7.16	PRJEB8981	783F/1046R	Illumina MiSeq	46.398	10.585	10.1017/aog.2018.16
ERR2508354	Forni Glacier	Italy	Europe	2012.7.16	PRJEB8981	783F/1046R	Illumina MiSeq	46.398	10.585	10.1017/aog.2018.16
ERR2508355	Forni Glacier	Italy	Europe	2012.7.16	PRJEB8981	783F/1046R	Illumina MiSeq	46.398	10.585	10.1017/aog.2018.16
ERR2508356	Forni Glacier	Italy	Europe	2012.7.16	PRJEB8981	783F/1046R	Illumina MiSeq	46.398	10.585	10.1017/aog.2018.16
ERR2508357	Forni Glacier	Italy	Europe	2012.7.16	PRJEB8981	783F/1046R	Illumina MiSeq	46.398	10.585	10.1017/aog.2018.16
ERR2508358	Forni Glacier	Italy	Europe	2012.7.16	PRJEB8981	783F/1046R	Illumina MiSeq	46.398	10.585	10.1017/aog.2018.16
ERR2508359	Forni Glacier	Italy	Europe	2012.7.16	PRJEB8981	783F/1046R	Illumina MiSeq	46.398	10.585	10.1017/aog.2018.16
ERR2508360	Forni Glacier	Italy	Europe	2012.7.16	PRJEB8981	783F/1046R	Illumina MiSeq	46.398	10.585	10.1017/aog.2018.16
ERR2508361	Forni Glacier	Italy	Europe	2012.7.16	PRJEB8981	783F/1046R	Illumina MiSeq	46.398	10.585	10.1017/aog.2018.16
ERR2508362	Forni Glacier	Italy	Europe	2012.7.16	PRJEB8981	783F/1046R	Illumina MiSeq	46.398	10.585	10.1017/aog.2018.16
ERR2508363	Forni Glacier	Italy	Europe	2012.7.16	PRJEB8981	783F/1046R	Illumina MiSeq	46.398	10.585	10.1017/aog.2018.16
ERR2508364	Forni Glacier	Italy	Europe	2012.7.16	PRJEB8981	783F/1046R	Illumina MiSeq	46.398	10.585	10.1017/aog.2018.16
ERR2508365	Forni Glacier	Italy	Europe	2012.7.16	PRJEB8981	783F/1046R	Illumina MiSeq	46.398	10.585	10.1017/aog.2018.16
ERR2508366	Forni Glacier	Italy	Europe	2012.7.16	PRJEB8981	783F/1046R	Illumina MiSeq	46.398	10.585	10.1017/aog.2018.16
ERR2508367	Forni Glacier	Italy	Europe	2012.7.16	PRJEB8981	783F/1046R	Illumina MiSeq	46.398	10.585	10.1017/aog.2018.16
ERR2508368	Forni Glacier	Italy	Europe	2012.7.16	PRJEB8981	783F/1046R	Illumina MiSeq	46.398	10.585	10.1017/aog.2018.16
ERR2508369	Forni Glacier	Italy	Europe	2012.7.16	PRJEB8981	783F/1046R	Illumina MiSeq	46.398	10.585	10.1017/aog.2018.16
ERR2508370	Forni Glacier	Italy	Europe	2012.7.16	PRJEB8981	783F/1046R	Illumina MiSeq	46.398	10.585	10.1017/aog.2018.16
ERR2508371	Forni Glacier	Italy	Europe	2012.7.16	PRJEB8981	783F/1046R	Illumina MiSeq	46.398	10.585	10.1017/aog.2018.16
ERR834128	Forni Glacier	Italy	Europe	2013.8.28	PRJEB8981	783F/1046R	Illumina MiSeq	46.398	10.585	10.1017/aog.2018.16
ERR834129	Forni Glacier	Italy	Europe	2013.8.28	PRJEB8981	783F/1046R	Illumina MiSeq	46.398	10.585	10.1017/aog.2018.16
ERR834130	Forni Glacier	Italy	Europe	2013.8.28	PRJEB8981	783F/1046R	Illumina MiSeq	46.398	10.585	10.1017/aog.2018.16
ERR834131	Forni Glacier	Italy	Europe	2013.8.28	PRJEB8981	783F/1046R	Illumina MiSeq	46.398	10.585	10.1017/aog.2018.16
ERR834132	Forni Glacier	Italy	Europe	2013.8.28	PRJEB8981	783F/1046R	Illumina MiSeq	46.398	10.585	10.1017/aog.2018.16
ERR834133	Forni Glacier	Italy	Europe	2013.8.28	PRJEB8981	783F/1046R	Illumina MiSeq	46.398	10.585	10.1017/aog.2018.16
ERR834134	Forni Glacier	Italy	Europe	2013.8.28	PRJEB8981	783F/1046R	Illumina MiSeq	46.398	10.585	10.1017/aog.2018.16
ERR834135	Forni Glacier	Italy	Europe	2013.8.28	PRJEB8981	783F/1046R	Illumina MiSeq	46.398	10.585	10.1017/aog.2018.16
ERR834136	Forni Glacier	Italy	Europe	2013.8.28	PRJEB8981	783F/1046R	Illumina MiSeq	46.398	10.585	10.1017/aog.2018.16
ERR834137	Forni Glacier	Italy	Europe	2013.8.28	PRJEB8981	783F/1046R	Illumina MiSeq	46.398	10.585	10.1017/aog.2018.16
ERR834138	Forni Glacier	Italy	Europe	2013.8.28	PRJEB8981	783F/1046R	Illumina MiSeq	46.398	10.585	10.1017/aog.2018.16
ERR834139	Forni Glacier	Italy	Europe	2013.8.28	PRJEB8981	783F/1046R	Illumina MiSeq	46.398	10.585	10.1017/aog.2018.16
ERR834140	Forni Glacier	Italy	Europe	2013.8.28	PRJEB8981	783F/1046R	Illumina MiSeq	46.398	10.585	10.1017/aog.2018.16
ERR834141	Forni Glacier	Italy	Europe	2013.8.28	PRJEB8981	783F/1046R	Illumina MiSeq	46.398	10.585	10.1017/aog.2018.16
ERR834142	Forni Glacier	Italy	Europe	2013.8.28	PRJEB8981	783F/1046R	Illumina MiSeq	46.398	10.585	10.1017/aog.2018.16
ERR834143	Forni Glacier	Italy	Europe	2013.8.28	PRJEB8981	783F/1046R	Illumina MiSeq	46.398	10.585	10.1017/aog.2018.16
ERR834144	Forni Glacier	Italy	Europe	2013.8.28	PRJEB8981	783F/1046R	Illumina MiSeq	46.398	10.585	10.1017/aog.2018.16
ERR834145	Forni Glacier	Italy	Europe	2013.8.28	PRJEB8981	783F/1046R	Illumina MiSeq	46.398	10.585	10.1017/aog.2018.16
ERR834146	Forni Glacier	Italy	Europe	2013.8.28	PRJEB8981	783F/1046R	Illumina MiSeq	46.398	10.585	10.1017/aog.2018.16
ERR834147	Forni Glacier	Italy	Europe	2013.8.28	PRJEB8981	783F/1046R	Illumina MiSeq	46.398	10.585	10.1017/aog.2018.16
ERR834108	Forni Glacier	Italy	Europe	2013.7.10	PRJEB8981	783F/1046R	Illumina MiSeq	46.398	10.585	10.1017/aog.2018.16
ERR834109	Forni Glacier	Italy	Europe	2013.7.10	PRJEB8981	783F/1046R	Illumina MiSeq	46.398	10.585	10.1017/aog.2018.16
ERR834110	Forni Glacier	Italy	Europe	2013.7.10	PRJEB8981	783F/1046R	Illumina MiSeq	46.398	10.585	10.1017/aog.2018.16
ERR834111	Forni Glacier	Italy	Europe	2013.7.10	PRJEB8981	783F/1046R	Illumina MiSeq	46.398	10.585	10.1017/aog.2018.16
ERR834112	Forni Glacier	Italy	Europe	2013.7.10	PRJEB8981	783F/1046R	Illumina MiSeq	46.398	10.585	10.1017/aog.2018.16
ERR834113	Forni Glacier	Italy	Europe	2013.7.10	PRJEB8981	783F/1046R	Illumina MiSeq	46.398	10.585	10.1017/aog.2018.16
ERR834114	Forni Glacier	Italy	Europe	2013.7.10	PRJEB8981	783F/1046R	Illumina MiSeq	46.398	10.585	10.1017/aog.2018.16
ERR834115	Forni Glacier	Italy	Europe	2013.7.10	PRJEB8981	783F/1046R	Illumina MiSeq	46.398	10.585	10.1017/aog.2018.16
ERR834116	Forni Glacier	Italy	Europe	2013.7.10	PRJEB8981	783F/1046R	Illumina MiSeq	46.398	10.585	10.1017/aog.2018.16
ERR834117	Forni Glacier	Italy	Europe	2013.7.10	PRJEB8981	783F/1046R	Illumina MiSeq	46.398	10.585	10.1017/aog.2018.16
ERR834118	Forni Glacier	Italy	Europe	2013.7.10	PRJEB8981	783F/1046R	Illumina MiSeq	46.398	10.585	10.1017/aog.2018.16
ERR834119	Forni Glacier	Italy	Europe	2013.7.10	PRJEB8981	783F/1046R	Illumina MiSeq	46.398	10.585	10.1017/aog.2018.16
ERR834120	Forni Glacier	Italy	Europe	2013.7.10	PRJEB8981	783F/1046R	Illumina MiSeq	46.398	10.585	10.1017/aog.2018.16
ERR834121	Forni Glacier	Italy	Europe	2013.7.10	PRJEB8981	783F/1046R	Illumina MiSeq	46.398	10.585	10.1017/aog.2018.16
ERR834122	Forni Glacier	Italy	Europe	2013.7.10	PRJEB8981	783F/1046R	Illumina MiSeq	46.398	10.585	10.1017/aog.2018.16
ERR834123	Forni Glacier	Italy	Europe	2013.7.10	PRJEB8981	783F/1046R	Illumina MiSeq	46.398	10.585	10.1017/aog.2018.16
ERR834124	Forni Glacier	Italy	Europe	2013.7.10	PRJEB8981	783F/1046R	Illumina MiSeq	46.398	10.585	10.1017/aog.2018.16
ERR834125	Forni Glacier	Italy	Europe	2013.7.10	PRJEB8981	783F/1046R	Illumina MiSeq	46.398	10.585	10.1017/aog.2018.16
ERR834126	Forni Glacier	Italy	Europe	2013.7.10	PRJEB8981	783F/1046R	Illumina MiSeq	46.398	10.585	10.1017/aog.2018.16
ERR834127	Forni Glacier	Italy	Europe	2013.7.10	PRJEB8981	783F/1046R	Illumina MiSeq	46.398	10.585	10.1017/aog.2018.16
ERR834148	Forni Glacier	Italy	Europe	2013.9.25	PRJEB8981	783F/1046R	Illumina MiSeq	46.398	10.585	10.1017/aog.2018.16
ERR834149	Forni Glacier	Italy	Europe	2013.9.25	PRJEB8981	783F/1046R	Illumina MiSeq	46.398	10.585	10.1017/aog.2018.16
ERR834150	Forni Glacier	Italy	Europe	2013.9.25	PRJEB8981	783F/1046R	Illumina MiSeq	46.398	10.585	10.1017/aog.2018.16
ERR834151	Forni Glacier	Italy	Europe	2013.9.25	PRJEB8981	783F/1046R	Illumina MiSeq	46.398	10.585	10.1017/aog.2018.16
ERR834152	Forni Glacier	Italy	Europe	2013.9.25	PRJEB8981	783F/1046R	Illumina MiSeq	46.398	10.585	10.1017/aog.2018.16
ERR834153	Forni Glacier	Italy	Europe	2013.9.25	PRJEB8981	783F/1046R	Illumina MiSeq	46.398	10.585	10.1017/aog.2018.16
ERR834154	Forni Glacier	Italy	Europe	2013.9.25	PRJEB8981	783F/1046R	Illumina MiSeq	46.398	10.585	10.1017/aog.2018.16
ERR834155	Forni Glacier	Italy	Europe	2013.9.25	PRJEB8981	783F/1046R	Illumina MiSeq	46.398	10.585	10.1017/aog.2018.16
ERR834156	Forni Glacier	Italy	Europe	2013.9.25	PRJEB8981	783F/1046R	Illumina MiSeq	46.398	10.585	10.1017/aog.2018.16
ERR834157	Forni Glacier	Italy	Europe	2013.9.25	PRJEB8981	783F/1046R	Illumina MiSeq	46.398	10.585	10.1017/aog.2018.16
ERR834158	Forni Glacier	Italy	Europe	2013.9.25	PRJEB8981	783F/1046R	Illumina MiSeq	46.398	10.585	10.1017/aog.2018.16
ERR834159	Forni Glacier	Italy	Europe	2013.9.25	PRJEB8981	783F/1046R	Illumina MiSeq	46.398	10.585	10.1017/aog.2018.16
ERR834160	Forni Glacier	Italy	Europe	2013.9.25	PRJEB8981	783F/1046R	Illumina MiSeq	46.398	10.585	10.1017/aog.2018.16
ERR834161	Forni Glacier	Italy	Europe	2013.9.25	PRJEB8981	783F/1046R	Illumina MiSeq	46.398	10.585	10.1017/aog.2018.16
ERR834162	Forni Glacier	Italy	Europe	2013.9.25	PRJEB8981	783F/1046R	Illumina MiSeq	46.398	10.585	10.1017/aog.2018.16
ERR834163	Forni Glacier	Italy	Europe	2013.9.25	PRJEB8981	783F/1046R	Illumina MiSeq	46.398	10.585	10.1017/aog.2018.16
ERR834164	Forni Glacier	Italy	Europe	2013.9.25	PRJEB8981	783F/1046R	Illumina MiSeq	46.398	10.585	10.1017/aog.2018.16
ERR834165	Forni Glacier	Italy	Europe	2013.9.25	PRJEB8981	783F/1046R	Illumina MiSeq	46.398	10.585	10.1017/aog.2018.16
ERR834166	Forni Glacier	Italy	Europe	2013.9.25	PRJEB8981	783F/1046R	Illumina MiSeq	46.398	10.585	10.1017/aog.2018.16
ERR834167	Forni Glacier	Italy	Europe	2013.9.25	PRJEB8981	783F/1046R	Illumina MiSeq	46.398	10.585	10.1017/aog.2018.16
ERR2508372	Forni Glacier	Italy	Europe	2015.7.1	PRJEB8981	783F/1046R	Illumina MiSeq	46.398	10.585	10.1017/aog.2018.16
ERR2508373	Forni Glacier	Italy	Europe	2015.7.1	PRJEB8981	783F/1046R	Illumina MiSeq	46.398	10.585	10.1017/aog.2018.16
ERR2508374	Forni Glacier	Italy	Europe	2015.7.1	PRJEB8981	783F/1046R	Illumina MiSeq	46.398	10.585	10.1017/aog.2018.16
ERR2508375	Forni Glacier	Italy	Europe	2015.7.1	PRJEB8981	783F/1046R	Illumina MiSeq	46.398	10.585	10.1017/aog.2018.16
ERR2508376	Forni Glacier	Italy	Europe	2015.7.1	PRJEB8981	783F/1046R	Illumina MiSeq	46.398	10.585	10.1017/aog.2018.16
ERR2508377	Forni Glacier	Italy	Europe	2015.7.1	PRJEB8981	783F/1046R	Illumina MiSeq	46.398	10.585	10.1017/aog.2018.16
ERR2508378	Forni Glacier	Italy	Europe	2015.7.1	PRJEB8981	783F/1046R	Illumina MiSeq	46.398	10.585	10.1017/aog.2018.16
ERR2508379	Forni Glacier	Italy	Europe	2015.7.1	PRJEB8981	783F/1046R	Illumina MiSeq	46.398	10.585	10.1017/aog.2018.16
ERR2508380	Forni Glacier	Italy	Europe	2015.7.1	PRJEB8981	783F/1046R	Illumina MiSeq	46.398	10.585	10.1017/aog.2018.16
ERR2508381	Forni Glacier	Italy	Europe	2015.7.1	PRJEB8981	783F/1046R	Illumina MiSeq	46.398	10.585	10.1017/aog.2018.16
ERR2508382	Forni Glacier	Italy	Europe	2015.7.1	PRJEB8981	783F/1046R	Illumina MiSeq	46.398	10.585	10.1017/aog.2018.16
ERR2508383	Forni Glacier	Italy	Europe	2015.7.1	PRJEB8981	783F/1046R	Illumina MiSeq	46.398	10.585	10.1017/aog.2018.16
ERR2508384	Forni Glacier	Italy	Europe	2015.7.1	PRJEB8981	783F/1046R	Illumina MiSeq	46.398	10.585	10.1017/aog.2018.16
ERR2508385	Forni Glacier	Italy	Europe	2015.7.1	PRJEB8981	783F/1046R	Illumina MiSeq	46.398	10.585	10.1017/aog.2018.16
ERR2508386	Forni Glacier	Italy	Europe	2015.7.1	PRJEB8981	783F/1046R	Illumina MiSeq	46.398	10.585	10.1017/aog.2018.16
ERR2508387	Forni Glacier	Italy	Europe	2015.7.1	PRJEB8981	783F/1046R	Illumina MiSeq	46.398	10.585	10.1017/aog.2018.16
ERR2508388	Forni Glacier	Italy	Europe	2015.7.1	PRJEB8981	783F/1046R	Illumina MiSeq	46.398	10.585	10.1017/aog.2018.16
ERR2508389	Forni Glacier	Italy	Europe	2015.7.1	PRJEB8981	783F/1046R	Illumina MiSeq	46.398	10.585	10.1017/aog.2018.16
ERR2508390	Forni Glacier	Italy	Europe	2015.7.1	PRJEB8981	783F/1046R	Illumina MiSeq	46.398	10.585	10.1017/aog.2018.16
ERR2508391	Forni Glacier	Italy	Europe	2015.7.1	PRJEB8981	783F/1046R	Illumina MiSeq	46.398	10.585	10.1017/aog.2018.16
ERR2508392	Forni Glacier	Italy	Europe	2015.7.1	PRJEB8981	783F/1046R	Illumina MiSeq	46.398	10.585	10.1017/aog.2018.16
ERR2508423	Forni Glacier	Italy	Europe	2016.8.2	PRJEB8981	783F/1046R	Illumina MiSeq	46.398	10.585	10.1017/aog.2018.16
ERR2508424	Forni Glacier	Italy	Europe	2016.8.2	PRJEB8981	783F/1046R	Illumina MiSeq	46.398	10.585	10.1017/aog.2018.16
ERR2508425	Forni Glacier	Italy	Europe	2016.8.2	PRJEB8981	783F/1046R	Illumina MiSeq	46.398	10.585	10.1017/aog.2018.16
ERR2508426	Forni Glacier	Italy	Europe	2016.8.2	PRJEB8981	783F/1046R	Illumina MiSeq	46.398	10.585	10.1017/aog.2018.16
ERR2508427	Forni Glacier	Italy	Europe	2016.8.2	PRJEB8981	783F/1046R	Illumina MiSeq	46.398	10.585	10.1017/aog.2018.16
ERR2508428	Forni Glacier	Italy	Europe	2016.8.2	PRJEB8981	783F/1046R	Illumina MiSeq	46.398	10.585	10.1017/aog.2018.16
ERR2508429	Forni Glacier	Italy	Europe	2016.8.2	PRJEB8981	783F/1046R	Illumina MiSeq	46.398	10.585	10.1017/aog.2018.16
ERR2508430	Forni Glacier	Italy	Europe	2016.8.2	PRJEB8981	783F/1046R	Illumina MiSeq	46.398	10.585	10.1017/aog.2018.16
ERR2508431	Forni Glacier	Italy	Europe	2016.8.2	PRJEB8981	783F/1046R	Illumina MiSeq	46.398	10.585	10.1017/aog.2018.16
ERR2508432	Forni Glacier	Italy	Europe	2016.8.2	PRJEB8981	783F/1046R	Illumina MiSeq	46.398	10.585	10.1017/aog.2018.16
ERR2508393	Forni Glacier	Italy	Europe	2016.7.5	PRJEB8981	783F/1046R	Illumina MiSeq	46.398	10.585	10.1017/aog.2018.16
ERR2508394	Forni Glacier	Italy	Europe	2016.7.5	PRJEB8981	783F/1046R	Illumina MiSeq	46.398	10.585	10.1017/aog.2018.16
ERR2508395	Forni Glacier	Italy	Europe	2016.7.5	PRJEB8981	783F/1046R	Illumina MiSeq	46.398	10.585	10.1017/aog.2018.16
ERR2508396	Forni Glacier	Italy	Europe	2016.7.5	PRJEB8981	783F/1046R	Illumina MiSeq	46.398	10.585	10.1017/aog.2018.16
ERR2508397	Forni Glacier	Italy	Europe	2016.7.5	PRJEB8981	783F/1046R	Illumina MiSeq	46.398	10.585	10.1017/aog.2018.16
ERR2508398	Forni Glacier	Italy	Europe	2016.7.5	PRJEB8981	783F/1046R	Illumina MiSeq	46.398	10.585	10.1017/aog.2018.16
ERR2508399	Forni Glacier	Italy	Europe	2016.7.5	PRJEB8981	783F/1046R	Illumina MiSeq	46.398	10.585	10.1017/aog.2018.16
ERR2508400	Forni Glacier	Italy	Europe	2016.7.5	PRJEB8981	783F/1046R	Illumina MiSeq	46.398	10.585	10.1017/aog.2018.16
ERR2508401	Forni Glacier	Italy	Europe	2016.7.5	PRJEB8981	783F/1046R	Illumina MiSeq	46.398	10.585	10.1017/aog.2018.16
ERR2508402	Forni Glacier	Italy	Europe	2016.7.5	PRJEB8981	783F/1046R	Illumina MiSeq	46.398	10.585	10.1017/aog.2018.16
ERR2508403	Forni Glacier	Italy	Europe	2016.7.5	PRJEB8981	783F/1046R	Illumina MiSeq	46.398	10.585	10.1017/aog.2018.16
ERR2508404	Forni Glacier	Italy	Europe	2016.7.5	PRJEB8981	783F/1046R	Illumina MiSeq	46.398	10.585	10.1017/aog.2018.16
ERR2508405	Forni Glacier	Italy	Europe	2016.7.5	PRJEB8981	783F/1046R	Illumina MiSeq	46.398	10.585	10.1017/aog.2018.16
ERR2508406	Forni Glacier	Italy	Europe	2016.7.5	PRJEB8981	783F/1046R	Illumina MiSeq	46.398	10.585	10.1017/aog.2018.16
ERR2508407	Forni Glacier	Italy	Europe	2016.7.5	PRJEB8981	783F/1046R	Illumina MiSeq	46.398	10.585	10.1017/aog.2018.16
ERR2508408	Forni Glacier	Italy	Europe	2016.7.5	PRJEB8981	783F/1046R	Illumina MiSeq	46.398	10.585	10.1017/aog.2018.16
ERR2508409	Forni Glacier	Italy	Europe	2016.7.5	PRJEB8981	783F/1046R	Illumina MiSeq	46.398	10.585	10.1017/aog.2018.16
ERR2508410	Forni Glacier	Italy	Europe	2016.7.5	PRJEB8981	783F/1046R	Illumina MiSeq	46.398	10.585	10.1017/aog.2018.16
ERR2508412	Forni Glacier	Italy	Europe	2016.7.5	PRJEB8981	783F/1046R	Illumina MiSeq	46.398	10.585	10.1017/aog.2018.16
ERR2508413	Forni Glacier	Italy	Europe	2016.7.19	PRJEB8981	783F/1046R	Illumina MiSeq	46.398	10.585	10.1017/aog.2018.16
ERR2508414	Forni Glacier	Italy	Europe	2016.7.19	PRJEB8981	783F/1046R	Illumina MiSeq	46.398	10.585	10.1017/aog.2018.16
ERR2508415	Forni Glacier	Italy	Europe	2016.7.19	PRJEB8981	783F/1046R	Illumina MiSeq	46.398	10.585	10.1017/aog.2018.16
ERR2508416	Forni Glacier	Italy	Europe	2016.7.19	PRJEB8981	783F/1046R	Illumina MiSeq	46.398	10.585	10.1017/aog.2018.16
ERR2508417	Forni Glacier	Italy	Europe	2016.7.19	PRJEB8981	783F/1046R	Illumina MiSeq	46.398	10.585	10.1017/aog.2018.16
ERR2508418	Forni Glacier	Italy	Europe	2016.7.19	PRJEB8981	783F/1046R	Illumina MiSeq	46.398	10.585	10.1017/aog.2018.16
ERR2508419	Forni Glacier	Italy	Europe	2016.7.19	PRJEB8981	783F/1046R	Illumina MiSeq	46.398	10.585	10.1017/aog.2018.16
ERR2508420	Forni Glacier	Italy	Europe	2016.7.19	PRJEB8981	783F/1046R	Illumina MiSeq	46.398	10.585	10.1017/aog.2018.16
ERR2508421	Forni Glacier	Italy	Europe	2016.7.19	PRJEB8981	783F/1046R	Illumina MiSeq	46.398	10.585	10.1017/aog.2018.16
ERR2508422	Forni Glacier	Italy	Europe	2016.7.19	PRJEB8981	783F/1046R	Illumina MiSeq	46.398	10.585	10.1017/aog.2018.16
ERR2508433	Forni Glacier	Italy	Europe	2016.8.16	PRJEB8981	783F/1046R	Illumina MiSeq	46.398	10.585	10.1017/aog.2018.16
ERR2508434	Forni Glacier	Italy	Europe	2016.8.16	PRJEB8981	783F/1046R	Illumina MiSeq	46.398	10.585	10.1017/aog.2018.16
ERR2508435	Forni Glacier	Italy	Europe	2016.8.16	PRJEB8981	783F/1046R	Illumina MiSeq	46.398	10.585	10.1017/aog.2018.16
ERR2508436	Forni Glacier	Italy	Europe	2016.8.16	PRJEB8981	783F/1046R	Illumina MiSeq	46.398	10.585	10.1017/aog.2018.16
ERR2508437	Forni Glacier	Italy	Europe	2016.8.16	PRJEB8981	783F/1046R	Illumina MiSeq	46.398	10.585	10.1017/aog.2018.16
ERR2508438	Forni Glacier	Italy	Europe	2016.8.16	PRJEB8981	783F/1046R	Illumina MiSeq	46.398	10.585	10.1017/aog.2018.16
ERR2508439	Forni Glacier	Italy	Europe	2016.8.16	PRJEB8981	783F/1046R	Illumina MiSeq	46.398	10.585	10.1017/aog.2018.16
ERR2508440	Forni Glacier	Italy	Europe	2016.8.16	PRJEB8981	783F/1046R	Illumina MiSeq	46.398	10.585	10.1017/aog.2018.16
ERR2508441	Forni Glacier	Italy	Europe	2016.8.16	PRJEB8981	783F/1046R	Illumina MiSeq	46.398	10.585	10.1017/aog.2018.16
ERR2508442	Forni Glacier	Italy	Europe	2016.8.16	PRJEB8981	783F/1046R	Illumina MiSeq	46.398	10.585	10.1017/aog.2018.16
ERR2508443	Forni Glacier	Italy	Europe	2016.9.2	PRJEB8981	783F/1046R	Illumina MiSeq	46.398	10.585	10.1017/aog.2018.16
ERR2508444	Forni Glacier	Italy	Europe	2016.9.2	PRJEB8981	783F/1046R	Illumina MiSeq	46.398	10.585	10.1017/aog.2018.16
ERR2508445	Forni Glacier	Italy	Europe	2016.9.2	PRJEB8981	783F/1046R	Illumina MiSeq	46.398	10.585	10.1017/aog.2018.16
ERR2508446	Forni Glacier	Italy	Europe	2016.9.2	PRJEB8981	783F/1046R	Illumina MiSeq	46.398	10.585	10.1017/aog.2018.16
ERR2508447	Forni Glacier	Italy	Europe	2016.9.2	PRJEB8981	783F/1046R	Illumina MiSeq	46.398	10.585	10.1017/aog.2018.16
ERR2508448	Forni Glacier	Italy	Europe	2016.9.2	PRJEB8981	783F/1046R	Illumina MiSeq	46.398	10.585	10.1017/aog.2018.16
ERR2508449	Forni Glacier	Italy	Europe	2016.9.2	PRJEB8981	783F/1046R	Illumina MiSeq	46.398	10.585	10.1017/aog.2018.16
ERR2508450	Forni Glacier	Italy	Europe	2016.9.2	PRJEB8981	783F/1046R	Illumina MiSeq	46.398	10.585	10.1017/aog.2018.16
ERR2508451	Forni Glacier	Italy	Europe	2016.9.2	PRJEB8981	783F/1046R	Illumina MiSeq	46.398	10.585	10.1017/aog.2018.16
ERR2508452	Forni Glacier	Italy	Europe	2016.9.2	PRJEB8981	783F/1046R	Illumina MiSeq	46.398	10.585	10.1017/aog.2018.16
DRR141347	Bowdoin Glacier	Denmark	North America	2013.7	DRA007055	341F/805R	Illumina MiSeq	77.6691	-68.5827	10.1093/femsec/fiz075
DRR141348	Bowdoin Glacier	Denmark	North America	2013.7	DRA007055	341F/805R	Illumina MiSeq	77.6691	-68.5827	10.1093/femsec/fiz075
DRR141349	Bowdoin Glacier	Denmark	North America	2013.7	DRA007055	341F/805R	Illumina MiSeq	77.6691	-68.5827	10.1093/femsec/fiz075
DRR141350	Bowdoin Glacier	Denmark	North America	2013.7	DRA007055	341F/805R	Illumina MiSeq	77.6691	-68.5827	10.1093/femsec/fiz075
DRR141351	Bowdoin Glacier	Denmark	North America	2013.7	DRA007055	341F/805R	Illumina MiSeq	77.6691	-68.5827	10.1093/femsec/fiz075
DRR141352	Bowdoin Glacier	Denmark	North America	2013.7	DRA007055	341F/805R	Illumina MiSeq	77.6691	-68.5827	10.1093/femsec/fiz075
DRR141353	Bowdoin Glacier	Denmark	North America	2013.7	DRA007055	341F/805R	Illumina MiSeq	77.6691	-68.5827	10.1093/femsec/fiz075
DRR141354	Bowdoin Glacier	Denmark	North America	2013.7	DRA007055	341F/805R	Illumina MiSeq	77.6691	-68.5827	10.1093/femsec/fiz075
DRR141355	Bowdoin Glacier	Denmark	North America	2013.7	DRA007055	341F/805R	Illumina MiSeq	77.6691	-68.5827	10.1093/femsec/fiz075
DRR141356	Bowdoin Glacier	Denmark	North America	2013.7	DRA007055	341F/805R	Illumina MiSeq	77.6691	-68.5827	10.1093/femsec/fiz075
DRR141357	Bowdoin Glacier	Denmark	North America	2013.7	DRA007055	341F/805R	Illumina MiSeq	77.6691	-68.5827	10.1093/femsec/fiz075
DRR141358	Bowdoin Glacier	Denmark	North America	2013.7	DRA007055	341F/805R	Illumina MiSeq	77.6691	-68.5827	10.1093/femsec/fiz075
DRR141359	Bowdoin Glacier	Denmark	North America	2013.7	DRA007055	341F/805R	Illumina MiSeq	77.6691	-68.5827	10.1093/femsec/fiz075
DRR141360	Bowdoin Glacier	Denmark	North America	2013.7	DRA007055	341F/805R	Illumina MiSeq	77.6691	-68.5827	10.1093/femsec/fiz075
DRR141361	Bowdoin Glacier	Denmark	North America	2013.7	DRA007055	341F/805R	Illumina MiSeq	77.6691	-68.5827	10.1093/femsec/fiz075
DRR141362	Bowdoin Glacier	Denmark	North America	2013.7	DRA007055	341F/805R	Illumina MiSeq	77.6691	-68.5827	10.1093/femsec/fiz075
DRR141363	Bowdoin Glacier	Denmark	North America	2013.7	DRA007055	341F/805R	Illumina MiSeq	77.6691	-68.5827	10.1093/femsec/fiz075
DRR141364	Bowdoin Glacier	Denmark	North America	2013.7	DRA007055	341F/805R	Illumina MiSeq	77.6691	-68.5827	10.1093/femsec/fiz075
DRR141365	Bowdoin Glacier	Denmark	North America	2013.7	DRA007055	341F/805R	Illumina MiSeq	77.6691	-68.5827	10.1093/femsec/fiz075
DRR144668	Hubbard Glacier	Denmark	North America	2013.7	DRA007055	341F/805R	Illumina MiSeq	77.538	-67.8219	10.1093/femsec/fiz075
DRR144669	Hubbard Glacier	Denmark	North America	2013.7	DRA007055	341F/805R	Illumina MiSeq	77.538	-67.8219	10.1093/femsec/fiz075
DRR144670	Hubbard Glacier	Denmark	North America	2013.7	DRA007055	341F/805R	Illumina MiSeq	77.538	-67.8219	10.1093/femsec/fiz075
DRR144671	Hubbard Glacier	Denmark	North America	2013.7	DRA007055	341F/805R	Illumina MiSeq	77.538	-67.8219	10.1093/femsec/fiz075
DRR144672	Hubbard Glacier	Denmark	North America	2013.7	DRA007055	341F/805R	Illumina MiSeq	77.538	-67.8219	10.1093/femsec/fiz075
DRR144673	Hubbard Glacier	Denmark	North America	2013.7	DRA007055	341F/805R	Illumina MiSeq	77.538	-67.8219	10.1093/femsec/fiz075
DRR144674	Hubbard Glacier	Denmark	North America	2013.7	DRA007055	341F/805R	Illumina MiSeq	77.538	-67.8219	10.1093/femsec/fiz075
DRR144675	Hubbard Glacier	Denmark	North America	2013.7	DRA007055	341F/805R	Illumina MiSeq	77.538	-67.8219	10.1093/femsec/fiz075
DRR144676	Hubbard Glacier	Denmark	North America	2013.7	DRA007055	341F/805R	Illumina MiSeq	77.538	-67.8219	10.1093/femsec/fiz075
DRR144677	Hubbard Glacier	Denmark	North America	2013.7	DRA007055	341F/805R	Illumina MiSeq	77.538	-67.8219	10.1093/femsec/fiz075
DRR144678	Hubbard Glacier	Denmark	North America	2013.7	DRA007055	341F/805R	Illumina MiSeq	77.538	-67.8219	10.1093/femsec/fiz075
DRR144679	Hubbard Glacier	Denmark	North America	2013.7	DRA007055	341F/805R	Illumina MiSeq	77.538	-67.8219	10.1093/femsec/fiz075
DRR144680	Meehan Glacier	Denmark	North America	2013.7	DRA007055	341F/805R	Illumina MiSeq	77.8744	-70.3127	10.1093/femsec/fiz075
DRR144681	Meehan Glacier	Denmark	North America	2013.7	DRA007055	341F/805R	Illumina MiSeq	77.8744	-70.3127	10.1093/femsec/fiz075
DRR144682	Meehan Glacier	Denmark	North America	2013.7	DRA007055	341F/805R	Illumina MiSeq	77.8744	-70.3127	10.1093/femsec/fiz075
DRR144683	Meehan Glacier	Denmark	North America	2013.7	DRA007055	341F/805R	Illumina MiSeq	77.8744	-70.3127	10.1093/femsec/fiz075
DRR144684	Meehan Glacier	Denmark	North America	2013.7	DRA007055	341F/805R	Illumina MiSeq	77.8744	-70.3127	10.1093/femsec/fiz075
DRR144685	Meehan Glacier	Denmark	North America	2013.7	DRA007055	341F/805R	Illumina MiSeq	77.8744	-70.3127	10.1093/femsec/fiz075
DRR144686	Meehan Glacier	Denmark	North America	2013.7	DRA007055	341F/805R	Illumina MiSeq	77.8744	-70.3127	10.1093/femsec/fiz075
DRR144687	Morris Jesup Glacier	Denmark	North America	2013.7	DRA007055	341F/805R	Illumina MiSeq	77.8878	-71.1392	10.1093/femsec/fiz075
DRR144688	Morris Jesup Glacier	Denmark	North America	2013.7	DRA007055	341F/805R	Illumina MiSeq	77.8878	-71.1392	10.1093/femsec/fiz075
DRR144689	Morris Jesup Glacier	Denmark	North America	2013.7	DRA007055	341F/805R	Illumina MiSeq	77.8878	-71.1392	10.1093/femsec/fiz075
DRR144690	Morris Jesup Glacier	Denmark	North America	2013.7	DRA007055	341F/805R	Illumina MiSeq	77.8878	-71.1392	10.1093/femsec/fiz075
DRR144691	Morris Jesup Glacier	Denmark	North America	2013.7	DRA007055	341F/805R	Illumina MiSeq	77.8878	-71.1392	10.1093/femsec/fiz075
DRR144692	Morris Jesup Glacier	Denmark	North America	2013.7	DRA007055	341F/805R	Illumina MiSeq	77.8878	-71.1392	10.1093/femsec/fiz075
DRR144693	Morris Jesup Glacier	Denmark	North America	2013.7	DRA007055	341F/805R	Illumina MiSeq	77.8878	-71.1392	10.1093/femsec/fiz075
DRR144694	Morris Jesup Glacier	Denmark	North America	2013.7	DRA007055	341F/805R	Illumina MiSeq	77.8878	-71.1392	10.1093/femsec/fiz075
DRR147127	No name glacier next of Tugoto Glacier	Denmark	North America	2013.7	DRA007055	341F/805R	Illumina MiSeq	77.5603	-68.7049	10.1093/femsec/fiz075
DRR147128	No name glacier next of Tugoto Glacier	Denmark	North America	2013.7	DRA007055	341F/805R	Illumina MiSeq	77.5603	-68.7049	10.1093/femsec/fiz075
DRR147129	No name glacier next of Tugoto Glacier	Denmark	North America	2013.7	DRA007055	341F/805R	Illumina MiSeq	77.5603	-68.7049	10.1093/femsec/fiz075
DRR147130	No name glacier next of Tugoto Glacier	Denmark	North America	2013.7	DRA007055	341F/805R	Illumina MiSeq	77.5603	-68.7049	10.1093/femsec/fiz075
DRR147131	No name glacier next of Tugoto Glacier	Denmark	North America	2013.7	DRA007055	341F/805R	Illumina MiSeq	77.5603	-68.7049	10.1093/femsec/fiz075
DRR147132	No name glacier next of Tugoto Glacier	Denmark	North America	2013.7	DRA007055	341F/805R	Illumina MiSeq	77.5603	-68.7049	10.1093/femsec/fiz075
DRR147133	No name glacier next of Tugoto Glacier	Denmark	North America	2013.7	DRA007055	341F/805R	Illumina MiSeq	77.5603	-68.7049	10.1093/femsec/fiz075
DRR147134	No name glacier next of Tugoto Glacier	Denmark	North America	2013.7	DRA007055	341F/805R	Illumina MiSeq	77.5603	-68.7049	10.1093/femsec/fiz075
DRR147135	No name glacier next of Tugoto Glacier	Denmark	North America	2013.7	DRA007055	341F/805R	Illumina MiSeq	77.5603	-68.7049	10.1093/femsec/fiz075
DRR147136	Scarlet Heart Glacier	Denmark	North America	2013.7	DRA007055	341F/805R	Illumina MiSeq	77.6655	-69.4508	10.1093/femsec/fiz075
DRR147137	Scarlet Heart Glacier	Denmark	North America	2013.7	DRA007055	341F/805R	Illumina MiSeq	77.6655	-69.4508	10.1093/femsec/fiz075
DRR147138	Scarlet Heart Glacier	Denmark	North America	2013.7	DRA007055	341F/805R	Illumina MiSeq	77.6655	-69.4508	10.1093/femsec/fiz075
DRR147139	Scarlet Heart Glacier	Denmark	North America	2013.7	DRA007055	341F/805R	Illumina MiSeq	77.6655	-69.4508	10.1093/femsec/fiz075
DRR147140	Scarlet Heart Glacier	Denmark	North America	2013.7	DRA007055	341F/805R	Illumina MiSeq	77.6655	-69.4508	10.1093/femsec/fiz075
DRR147141	Scarlet Heart Glacier	Denmark	North America	2013.7	DRA007055	341F/805R	Illumina MiSeq	77.6655	-69.4508	10.1093/femsec/fiz075
DRR147142	Scarlet Heart Glacier	Denmark	North America	2013.7	DRA007055	341F/805R	Illumina MiSeq	77.6655	-69.4508	10.1093/femsec/fiz075
DRR147143	Scarlet Heart Glacier	Denmark	North America	2013.7	DRA007055	341F/805R	Illumina MiSeq	77.6655	-69.4508	10.1093/femsec/fiz075
DRR147144	Scarlet Heart Glacier	Denmark	North America	2013.7	DRA007055	341F/805R	Illumina MiSeq	77.6655	-69.4508	10.1093/femsec/fiz075
DRR147145	Scarlet Heart Glacier	Denmark	North America	2013.7	DRA007055	341F/805R	Illumina MiSeq	77.6655	-69.4508	10.1093/femsec/fiz075
DRR147146	Scarlet Heart Glacier	Denmark	North America	2013.7	DRA007055	341F/805R	Illumina MiSeq	77.6655	-69.4508	10.1093/femsec/fiz075
DRR147147	Scarlet Heart Glacier	Denmark	North America	2013.7	DRA007055	341F/805R	Illumina MiSeq	77.6655	-69.4508	10.1093/femsec/fiz075
DRR147148	Scarlet Heart Glacier	Denmark	North America	2013.7	DRA007055	341F/805R	Illumina MiSeq	77.6655	-69.4508	10.1093/femsec/fiz075
DRR147149	Scarlet Heart Glacier	Denmark	North America	2013.7	DRA007055	341F/805R	Illumina MiSeq	77.6655	-69.4508	10.1093/femsec/fiz075
DRR147150	Scarlet Heart Glacier	Denmark	North America	2013.7	DRA007055	341F/805R	Illumina MiSeq	77.6655	-69.4508	10.1093/femsec/fiz075
DRR147151	Scarlet Heart Glacier	Denmark	North America	2013.7	DRA007055	341F/805R	Illumina MiSeq	77.6655	-69.4508	10.1093/femsec/fiz075
DRR147152	Scarlet Heart Glacier	Denmark	North America	2013.7	DRA007055	341F/805R	Illumina MiSeq	77.6655	-69.4508	10.1093/femsec/fiz075
DRR147153	Scarlet Heart Glacier	Denmark	North America	2013.7	DRA007055	341F/805R	Illumina MiSeq	77.6655	-69.4508	10.1093/femsec/fiz075
DRR147154	Scarlet Heart Glacier	Denmark	North America	2013.7	DRA007055	341F/805R	Illumina MiSeq	77.6655	-69.4508	10.1093/femsec/fiz075
DRR147155	Scarlet Heart Glacier	Denmark	North America	2013.7	DRA007055	341F/805R	Illumina MiSeq	77.6655	-69.4508	10.1093/femsec/fiz075
DRR147156	Scarlet Heart Glacier	Denmark	North America	2013.7	DRA007055	341F/805R	Illumina MiSeq	77.6655	-69.4508	10.1093/femsec/fiz075
DRR147157	Scarlet Heart Glacier	Denmark	North America	2013.7	DRA007055	341F/805R	Illumina MiSeq	77.6655	-69.4508	10.1093/femsec/fiz075
DRR147158	Scarlet Heart Glacier	Denmark	North America	2013.7	DRA007055	341F/805R	Illumina MiSeq	77.6655	-69.4508	10.1093/femsec/fiz075
DRR147159	Scarlet Heart Glacier	Denmark	North America	2013.7	DRA007055	341F/805R	Illumina MiSeq	77.6655	-69.4508	10.1093/femsec/fiz075
DRR147160	Scarlet Heart Glacier	Denmark	North America	2013.7	DRA007055	341F/805R	Illumina MiSeq	77.6655	-69.4508	10.1093/femsec/fiz075
DRR147161	Scarlet Heart Glacier	Denmark	North America	2013.7	DRA007055	341F/805R	Illumina MiSeq	77.6655	-69.4508	10.1093/femsec/fiz075
DRR147162	Scarlet Heart Glacier	Denmark	North America	2013.7	DRA007055	341F/805R	Illumina MiSeq	77.6655	-69.4508	10.1093/femsec/fiz075
DRR147163	Scarlet Heart Glacier	Denmark	North America	2013.7	DRA007055	341F/805R	Illumina MiSeq	77.6655	-69.4508	10.1093/femsec/fiz075
DRR147164	Scarlet Heart Glacier	Denmark	North America	2013.7	DRA007055	341F/805R	Illumina MiSeq	77.6655	-69.4508	10.1093/femsec/fiz075
DRR147165	Scarlet Heart Glacier	Denmark	North America	2013.7	DRA007055	341F/805R	Illumina MiSeq	77.6655	-69.4508	10.1093/femsec/fiz075
DRR147166	Scarlet Heart Glacier	Denmark	North America	2013.7	DRA007055	341F/805R	Illumina MiSeq	77.6655	-69.4508	10.1093/femsec/fiz075
DRR147167	Scarlet Heart Glacier	Denmark	North America	2013.7	DRA007055	341F/805R	Illumina MiSeq	77.6655	-69.4508	10.1093/femsec/fiz075
DRR147168	Scarlet Heart Glacier	Denmark	North America	2013.7	DRA007055	341F/805R	Illumina MiSeq	77.6655	-69.4508	10.1093/femsec/fiz075
DRR147169	Scarlet Heart Glacier	Denmark	North America	2013.7	DRA007055	341F/805R	Illumina MiSeq	77.6655	-69.4508	10.1093/femsec/fiz075
DRR147170	Scarlet Heart Glacier	Denmark	North America	2013.7	DRA007055	341F/805R	Illumina MiSeq	77.6655	-69.4508	10.1093/femsec/fiz075
DRR147171	Sermiarssupaluk	Denmark	North America	2013.7	DRA007055	341F/805R	Illumina MiSeq	77.5014	-68.7566	10.1093/femsec/fiz075
DRR147172	Sermiarssupaluk	Denmark	North America	2013.7	DRA007055	341F/805R	Illumina MiSeq	77.5014	-68.7566	10.1093/femsec/fiz075
DRR147173	Sermiarssupaluk	Denmark	North America	2013.7	DRA007055	341F/805R	Illumina MiSeq	77.5014	-68.7566	10.1093/femsec/fiz075
DRR147174	Sermiarssupaluk	Denmark	North America	2013.7	DRA007055	341F/805R	Illumina MiSeq	77.5014	-68.7566	10.1093/femsec/fiz075
DRR147175	Sermiarssupaluk	Denmark	North America	2013.7	DRA007055	341F/805R	Illumina MiSeq	77.5014	-68.7566	10.1093/femsec/fiz075
DRR147176	Sermiarssupaluk	Denmark	North America	2013.7	DRA007055	341F/805R	Illumina MiSeq	77.5014	-68.7566	10.1093/femsec/fiz075
DRR147177	Sermiarssupaluk	Denmark	North America	2013.7	DRA007055	341F/805R	Illumina MiSeq	77.5014	-68.7566	10.1093/femsec/fiz075
DRR147178	Sermiarssupaluk	Denmark	North America	2013.7	DRA007055	341F/805R	Illumina MiSeq	77.5014	-68.7566	10.1093/femsec/fiz075
DRR147179	Sermiarssupaluk	Denmark	North America	2013.7	DRA007055	341F/805R	Illumina MiSeq	77.5014	-68.7566	10.1093/femsec/fiz075
DRR147180	Sermiarssupaluk	Denmark	North America	2013.7	DRA007055	341F/805R	Illumina MiSeq	77.5014	-68.7566	10.1093/femsec/fiz075
DRR147181	Sermiarssupaluk	Denmark	North America	2013.7	DRA007055	341F/805R	Illumina MiSeq	77.5014	-68.7566	10.1093/femsec/fiz075
DRR147182	Sermiarssupaluk	Denmark	North America	2013.7	DRA007055	341F/805R	Illumina MiSeq	77.5014	-68.7566	10.1093/femsec/fiz075
DRR147183	Sermiarssupaluk	Denmark	North America	2013.7	DRA007055	341F/805R	Illumina MiSeq	77.5014	-68.7566	10.1093/femsec/fiz075
DRR147184	Sermiarssupaluk	Denmark	North America	2013.7	DRA007055	341F/805R	Illumina MiSeq	77.5014	-68.7566	10.1093/femsec/fiz075
DRR147185	Sermiarssupaluk	Denmark	North America	2013.7	DRA007055	341F/805R	Illumina MiSeq	77.5014	-68.7566	10.1093/femsec/fiz075
DRR147186	Sun Glacier	Denmark	North America	2013.7	DRA007055	341F/805R	Illumina MiSeq	77.7766	-69.455	10.1093/femsec/fiz075
DRR147187	Sun Glacier	Denmark	North America	2013.7	DRA007055	341F/805R	Illumina MiSeq	77.7766	-69.455	10.1093/femsec/fiz075
DRR147188	Sun Glacier	Denmark	North America	2013.7	DRA007055	341F/805R	Illumina MiSeq	77.7766	-69.455	10.1093/femsec/fiz075
DRR147189	Sun Glacier	Denmark	North America	2013.7	DRA007055	341F/805R	Illumina MiSeq	77.7766	-69.455	10.1093/femsec/fiz075
DRR147190	Sun Glacier	Denmark	North America	2013.7	DRA007055	341F/805R	Illumina MiSeq	77.7766	-69.455	10.1093/femsec/fiz075
DRR147191	Sun Glacier	Denmark	North America	2013.7	DRA007055	341F/805R	Illumina MiSeq	77.7766	-69.455	10.1093/femsec/fiz075
DRR147192	Sun Glacier	Denmark	North America	2013.7	DRA007055	341F/805R	Illumina MiSeq	77.7766	-69.455	10.1093/femsec/fiz075
DRR147193	Sun Glacier	Denmark	North America	2013.7	DRA007055	341F/805R	Illumina MiSeq	77.7766	-69.455	10.1093/femsec/fiz075
DRR147194	Sun Glacier	Denmark	North America	2013.7	DRA007055	341F/805R	Illumina MiSeq	77.7766	-69.455	10.1093/femsec/fiz075
DRR147195	Sun Glacier	Denmark	North America	2013.7	DRA007055	341F/805R	Illumina MiSeq	77.7766	-69.455	10.1093/femsec/fiz075
DRR147196	Sun Glacier	Denmark	North America	2013.7	DRA007055	341F/805R	Illumina MiSeq	77.7766	-69.455	10.1093/femsec/fiz075
DRR147197	Sun Glacier	Denmark	North America	2013.7	DRA007055	341F/805R	Illumina MiSeq	77.7766	-69.455	10.1093/femsec/fiz075
DRR147198	Sun Glacier	Denmark	North America	2013.7	DRA007055	341F/805R	Illumina MiSeq	77.7766	-69.455	10.1093/femsec/fiz075
DRR147199	Sun Glacier	Denmark	North America	2013.7	DRA007055	341F/805R	Illumina MiSeq	77.7766	-69.455	10.1093/femsec/fiz075
DRR147200	Sun Glacier	Denmark	North America	2013.7	DRA007055	341F/805R	Illumina MiSeq	77.7766	-69.455	10.1093/femsec/fiz075
DRR147201	Sun Glacier	Denmark	North America	2013.7	DRA007055	341F/805R	Illumina MiSeq	77.7766	-69.455	10.1093/femsec/fiz075
DRR147202	Sun Glacier	Denmark	North America	2013.7	DRA007055	341F/805R	Illumina MiSeq	77.7766	-69.455	10.1093/femsec/fiz075
DRR147203	Sun Glacier	Denmark	North America	2013.7	DRA007055	341F/805R	Illumina MiSeq	77.7766	-69.455	10.1093/femsec/fiz075
DRR147204	Syd Glacier	Denmark	North America	2013.7	DRA007055	341F/805R	Illumina MiSeq	77.5603	-68.7049	10.1093/femsec/fiz075
DRR147205	Syd Glacier	Denmark	North America	2013.7	DRA007055	341F/805R	Illumina MiSeq	77.5603	-68.7049	10.1093/femsec/fiz075
DRR147206	Syd Glacier	Denmark	North America	2013.7	DRA007055	341F/805R	Illumina MiSeq	77.5603	-68.7049	10.1093/femsec/fiz075
DRR147207	Syd Glacier	Denmark	North America	2013.7	DRA007055	341F/805R	Illumina MiSeq	77.5603	-68.7049	10.1093/femsec/fiz075
DRR147208	Syd Glacier	Denmark	North America	2013.7	DRA007055	341F/805R	Illumina MiSeq	77.5603	-68.7049	10.1093/femsec/fiz075
DRR147209	Syd Glacier	Denmark	North America	2013.7	DRA007055	341F/805R	Illumina MiSeq	77.5603	-68.7049	10.1093/femsec/fiz075
DRR147210	Verhoeff Glacier	Denmark	North America	2013.7	DRA007055	341F/805R	Illumina MiSeq	77.8605	-69.8688	10.1093/femsec/fiz075
DRR147211	Verhoeff Glacier	Denmark	North America	2013.7	DRA007055	341F/805R	Illumina MiSeq	77.8605	-69.8688	10.1093/femsec/fiz075
DRR147212	Verhoeff Glacier	Denmark	North America	2013.7	DRA007055	341F/805R	Illumina MiSeq	77.8605	-69.8688	10.1093/femsec/fiz075
DRR147213	Verhoeff Glacier	Denmark	North America	2013.7	DRA007055	341F/805R	Illumina MiSeq	77.8605	-69.8688	10.1093/femsec/fiz075
DRR147214	Verhoeff Glacier	Denmark	North America	2013.7	DRA007055	341F/805R	Illumina MiSeq	77.8605	-69.8688	10.1093/femsec/fiz075
DRR147215	Verhoeff Glacier	Denmark	North America	2013.7	DRA007055	341F/805R	Illumina MiSeq	77.8605	-69.8688	10.1093/femsec/fiz075
SRR3596633	Laohugou Glacier	China	Asia	2014.8.8	PRJNA323634	515F/806R	Illumina MiSeq	39.459	96.548	10.1093/femsec/fix072
SRR3596635	Laohugou Glacier	China	Asia	2014.8.8	PRJNA323634	515F/806R	Illumina MiSeq	39.459	96.548	10.1093/femsec/fix072
SRR3596636	Laohugou Glacier	China	Asia	2014.8.8	PRJNA323634	515F/806R	Illumina MiSeq	39.459	96.548	10.1093/femsec/fix072
SRR3596637	Laohugou Glacier	China	Asia	2014.8.8	PRJNA323634	515F/806R	Illumina MiSeq	39.459	96.548	10.1093/femsec/fix072
SRR3596631	Laohugou Glacier	China	Asia	2014.7.29	PRJNA323634	515F/806R	Illumina MiSeq	39.459	96.548	10.1093/femsec/fix072
SRR3596632	Laohugou Glacier	China	Asia	2014.7.29	PRJNA323634	515F/806R	Illumina MiSeq	39.459	96.548	10.1093/femsec/fix072
SRR3596644	Laohugou Glacier	China	Asia	2014.7.29	PRJNA323634	515F/806R	Illumina MiSeq	39.459	96.548	10.1093/femsec/fix072
SRR3596654	Laohugou Glacier	China	Asia	2014.7.29	PRJNA323634	515F/806R	Illumina MiSeq	39.459	96.548	10.1093/femsec/fix072
SRR3596655	Laohugou Glacier	China	Asia	2014.7.30	PRJNA323634	515F/806R	Illumina MiSeq	39.459	96.548	10.1093/femsec/fix072
SRR3596656	Laohugou Glacier	China	Asia	2014.7.30	PRJNA323634	515F/806R	Illumina MiSeq	39.459	96.548	10.1093/femsec/fix072
SRR3596657	Laohugou Glacier	China	Asia	2014.7.30	PRJNA323634	515F/806R	Illumina MiSeq	39.459	96.548	10.1093/femsec/fix072
SRR3596658	Laohugou Glacier	China	Asia	2014.7.30	PRJNA323634	515F/806R	Illumina MiSeq	39.459	96.548	10.1093/femsec/fix072
SRR3596659	Laohugou Glacier	China	Asia	2014.7.30	PRJNA323634	515F/806R	Illumina MiSeq	39.459	96.548	10.1093/femsec/fix072
SRR3596660	Laohugou Glacier	China	Asia	2014.7.30	PRJNA323634	515F/806R	Illumina MiSeq	39.459	96.548	10.1093/femsec/fix072
SRR3596645	Yulong Baishui Glacier	China	Asia	2014.8.17	PRJNA323634	515F/806R	Illumina MiSeq	27.104	100.188	10.1093/femsec/fix072
SRR3596646	Yulong Baishui Glacier	China	Asia	2014.8.17	PRJNA323634	515F/806R	Illumina MiSeq	27.104	100.188	10.1093/femsec/fix072
SRR3596647	Yulong Baishui Glacier	China	Asia	2014.8.17	PRJNA323634	515F/806R	Illumina MiSeq	27.104	100.188	10.1093/femsec/fix072
SRR3596648	Yulong Baishui Glacier	China	Asia	2014.8.17	PRJNA323634	515F/806R	Illumina MiSeq	27.104	100.188	10.1093/femsec/fix072
SRR3596649	Yulong Baishui Glacier	China	Asia	2014.8.17	PRJNA323634	515F/806R	Illumina MiSeq	27.104	100.188	10.1093/femsec/fix072
SRR3596650	Yulong Baishui Glacier	China	Asia	2014.8.19	PRJNA323634	515F/806R	Illumina MiSeq	27.104	100.188	10.1093/femsec/fix072
SRR3596651	Yulong Baishui Glacier	China	Asia	2014.8.19	PRJNA323634	515F/806R	Illumina MiSeq	27.104	100.188	10.1093/femsec/fix072
SRR3596652	Yulong Baishui Glacier	China	Asia	2014.8.19	PRJNA323634	515F/806R	Illumina MiSeq	27.104	100.188	10.1093/femsec/fix072
SRR3596653	Yulong Baishui Glacier	China	Asia	2014.8.19	PRJNA323634	515F/806R	Illumina MiSeq	27.104	100.188	10.1093/femsec/fix072
SRR3596638	Tanggula Dongkemadi Glacier	China	Asia	2014.8.18	PRJNA323634	515F/806R	Illumina MiSeq	33.066	92.076	10.1093/femsec/fix072
SRR3596639	Tanggula Dongkemadi Glacier	China	Asia	2014.8.18	PRJNA323634	515F/806R	Illumina MiSeq	33.066	92.076	10.1093/femsec/fix072
SRR3596640	Tanggula Dongkemadi Glacier	China	Asia	2014.8.18	PRJNA323634	515F/806R	Illumina MiSeq	33.066	92.076	10.1093/femsec/fix072
SRR3596641	Tanggula Dongkemadi Glacier	China	Asia	2014.8.18	PRJNA323634	515F/806R	Illumina MiSeq	33.066	92.076	10.1093/femsec/fix072
SRR3596642	Tanggula Dongkemadi Glacier	China	Asia	2014.8.19	PRJNA323634	515F/806R	Illumina MiSeq	33.066	92.076	10.1093/femsec/fix072
SRR3596643	Tanggula Dongkemadi Glacier	China	Asia	2014.8.19	PRJNA323634	515F/806R	Illumina MiSeq	33.066	92.076	10.1093/femsec/fix072
ERR1700104	Baltoro Glacier	Pakistan	Asia	2013.6-2013.7	PRJEB16145	515F/806R	Illumina MiSeq	35.7019	76.6478	10.1007/s00248-016-0914-6
ERR1700105	Baltoro Glacier	Pakistan	Asia	2013.6-2013.7	PRJEB16145	515F/806R	Illumina MiSeq	35.7019	76.6478	10.1007/s00248-016-0914-6
ERR1700106	Baltoro Glacier	Pakistan	Asia	2013.6-2013.7	PRJEB16145	515F/806R	Illumina MiSeq	35.7019	76.6478	10.1007/s00248-016-0914-6
ERR1700107	Baltoro Glacier	Pakistan	Asia	2013.6-2013.7	PRJEB16145	515F/806R	Illumina MiSeq	35.7019	76.6478	10.1007/s00248-016-0914-6
ERR1700108	Baltoro Glacier	Pakistan	Asia	2013.6-2013.7	PRJEB16145	515F/806R	Illumina MiSeq	35.7019	76.6478	10.1007/s00248-016-0914-6
ERR1700109	Baltoro Glacier	Pakistan	Asia	2013.6-2013.7	PRJEB16145	515F/806R	Illumina MiSeq	35.7019	76.6478	10.1007/s00248-016-0914-6
ERR1700110	Baltoro Glacier	Pakistan	Asia	2013.6-2013.7	PRJEB16145	515F/806R	Illumina MiSeq	35.7019	76.6478	10.1007/s00248-016-0914-6
ERR1700111	Baltoro Glacier	Pakistan	Asia	2013.6-2013.7	PRJEB16145	515F/806R	Illumina MiSeq	35.7019	76.6478	10.1007/s00248-016-0914-6
ERR1700112	Baltoro Glacier	Pakistan	Asia	2013.6-2013.7	PRJEB16145	515F/806R	Illumina MiSeq	35.7019	76.6478	10.1007/s00248-016-0914-6
ERR1700113	Baltoro Glacier	Pakistan	Asia	2013.6-2013.7	PRJEB16145	515F/806R	Illumina MiSeq	35.7019	76.6478	10.1007/s00248-016-0914-6
ERR1700114	Baltoro Glacier	Pakistan	Asia	2013.6-2013.7	PRJEB16145	515F/806R	Illumina MiSeq	35.7019	76.6478	10.1007/s00248-016-0914-6
ERR1700115	Baltoro Glacier	Pakistan	Asia	2013.6-2013.7	PRJEB16145	515F/806R	Illumina MiSeq	35.7019	76.6478	10.1007/s00248-016-0914-6
ERR1700116	Baltoro Glacier	Pakistan	Asia	2013.6-2013.7	PRJEB16145	515F/806R	Illumina MiSeq	35.7019	76.6478	10.1007/s00248-016-0914-6
ERR1700117	Baltoro Glacier	Pakistan	Asia	2013.6-2013.7	PRJEB16145	515F/806R	Illumina MiSeq	35.7019	76.6478	10.1007/s00248-016-0914-6
ERR1700118	Baltoro Glacier	Pakistan	Asia	2013.6-2013.7	PRJEB16145	515F/806R	Illumina MiSeq	35.7019	76.6478	10.1007/s00248-016-0914-6
ERR1700119	Baltoro Glacier	Pakistan	Asia	2013.6-2013.7	PRJEB16145	515F/806R	Illumina MiSeq	35.7019	76.6478	10.1007/s00248-016-0914-6
ERR1700120	Baltoro Glacier	Pakistan	Asia	2013.6-2013.7	PRJEB16145	515F/806R	Illumina MiSeq	35.7019	76.6478	10.1007/s00248-016-0914-6
ERR1700121	Baltoro Glacier	Pakistan	Asia	2013.6-2013.7	PRJEB16145	515F/806R	Illumina MiSeq	35.7019	76.6478	10.1007/s00248-016-0914-6
ERR1700122	Baltoro Glacier	Pakistan	Asia	2013.6-2013.7	PRJEB16145	515F/806R	Illumina MiSeq	35.7019	76.6478	10.1007/s00248-016-0914-6
ERR1700123	Baltoro Glacier	Pakistan	Asia	2013.6-2013.7	PRJEB16145	515F/806R	Illumina MiSeq	35.7019	76.6478	10.1007/s00248-016-0914-6
ERR1700124	Baltoro Glacier	Pakistan	Asia	2013.6-2013.7	PRJEB16145	515F/806R	Illumina MiSeq	35.7019	76.6478	10.1007/s00248-016-0914-6
ERR1700125	Baltoro Glacier	Pakistan	Asia	2013.6-2013.7	PRJEB16145	515F/806R	Illumina MiSeq	35.7019	76.6478	10.1007/s00248-016-0914-6
ERR1700126	Baltoro Glacier	Pakistan	Asia	2013.6-2013.7	PRJEB16145	515F/806R	Illumina MiSeq	35.7019	76.6478	10.1007/s00248-016-0914-6
ERR1700127	Baltoro Glacier	Pakistan	Asia	2013.6-2013.7	PRJEB16145	515F/806R	Illumina MiSeq	35.7019	76.6478	10.1007/s00248-016-0914-6
ERR1700128	Baltoro Glacier	Pakistan	Asia	2013.6-2013.7	PRJEB16145	515F/806R	Illumina MiSeq	35.7019	76.6478	10.1007/s00248-016-0914-6
ERR1700129	Baltoro Glacier	Pakistan	Asia	2013.6-2013.7	PRJEB16145	515F/806R	Illumina MiSeq	35.7019	76.6478	10.1007/s00248-016-0914-6
ERR1700130	Baltoro Glacier	Pakistan	Asia	2013.6-2013.7	PRJEB16145	515F/806R	Illumina MiSeq	35.7019	76.6478	10.1007/s00248-016-0914-6
ERR1700131	Baltoro Glacier	Pakistan	Asia	2013.6-2013.7	PRJEB16145	515F/806R	Illumina MiSeq	35.7019	76.6478	10.1007/s00248-016-0914-6
ERR1700132	Baltoro Glacier	Pakistan	Asia	2013.6-2013.7	PRJEB16145	515F/806R	Illumina MiSeq	35.7019	76.6478	10.1007/s00248-016-0914-6
ERR1700133	Baltoro Glacier	Pakistan	Asia	2013.6-2013.7	PRJEB16145	515F/806R	Illumina MiSeq	35.7019	76.6478	10.1007/s00248-016-0914-6
SRR18331605	Forni Glacier	Italy	Europe	2018.7.24	PRJNA816448	783F/1046R	Illumina HiSeq	46.3982	10.5862	10.1128/spectrum.01004-22
SRR18331606	Forni Glacier	Italy	Europe	2018.7.24	PRJNA816448	783F/1046R	Illumina HiSeq	46.3982	10.5862	10.1128/spectrum.01004-22
SRR18331607	Forni Glacier	Italy	Europe	2018.7.24	PRJNA816448	783F/1046R	Illumina HiSeq	46.3982	10.5862	10.1128/spectrum.01004-22
SRR18331608	Forni Glacier	Italy	Europe	2018.7.24	PRJNA816448	783F/1046R	Illumina HiSeq	46.3982	10.5862	10.1128/spectrum.01004-22
SRR18331609	Forni Glacier	Italy	Europe	2018.7.24	PRJNA816448	783F/1046R	Illumina HiSeq	46.3986	10.5867	10.1128/spectrum.01004-22
SRR18331610	Forni Glacier	Italy	Europe	2018.7.24	PRJNA816448	783F/1046R	Illumina HiSeq	46.3986	10.5867	10.1128/spectrum.01004-22
SRR18331611	Forni Glacier	Italy	Europe	2018.7.24	PRJNA816448	783F/1046R	Illumina HiSeq	46.3986	10.5867	10.1128/spectrum.01004-22
SRR18331612	Forni Glacier	Italy	Europe	2018.7.24	PRJNA816448	783F/1046R	Illumina HiSeq	46.3986	10.5867	10.1128/spectrum.01004-22
SRR18331614	Forni Glacier	Italy	Europe	2018.7.24	PRJNA816448	783F/1046R	Illumina HiSeq	46.3987	10.5866	10.1128/spectrum.01004-22
SRR18331615	Forni Glacier	Italy	Europe	2018.7.24	PRJNA816448	783F/1046R	Illumina HiSeq	46.3987	10.5866	10.1128/spectrum.01004-22
SRR18331616	Forni Glacier	Italy	Europe	2018.7.24	PRJNA816448	783F/1046R	Illumina HiSeq	46.3987	10.5866	10.1128/spectrum.01004-22
SRR18331617	Forni Glacier	Italy	Europe	2018.7.24	PRJNA816448	783F/1046R	Illumina HiSeq	46.3987	10.5866	10.1128/spectrum.01004-22
SRR15092711	Perito Moreno Glacier	Argentina	South America	2017.3.29	PRJNA745072	783F/1027R	Illumina MiSeq	-50.5142	-73.1227	10.1038/s41598-022-24373-5
SRR15092710	Perito Moreno Glacier	Argentina	South America	2017.3.29	PRJNA745072	783F/1027R	Illumina MiSeq	-50.5142	-73.1227	10.1038/s41598-022-24373-5
SRR15092709	Perito Moreno Glacier	Argentina	South America	2017.3.29	PRJNA745072	783F/1027R	Illumina MiSeq	-50.5141	-73.1224	10.1038/s41598-022-24373-5
SRR15092708	Perito Moreno Glacier	Argentina	South America	2017.3.29	PRJNA745072	783F/1027R	Illumina MiSeq	-50.5141	-73.1229	10.1038/s41598-022-24373-5
SRR15092707	Perito Moreno Glacier	Argentina	South America	2017.3.29	PRJNA745072	783F/1027R	Illumina MiSeq	-50.5164	-73.1247	10.1038/s41598-022-24373-5
SRR15092706	Perito Moreno Glacier	Argentina	South America	2017.3.29	PRJNA745072	783F/1027R	Illumina MiSeq	-50.5153	-73.1234	10.1038/s41598-022-24373-5
SRR15092705	Perito Moreno Glacier	Argentina	South America	2017.3.29	PRJNA745072	783F/1027R	Illumina MiSeq	-50.5138	-73.1239	10.1038/s41598-022-24373-5
SRR15092704	Perito Moreno Glacier	Argentina	South America	2017.3.29	PRJNA745072	783F/1027R	Illumina MiSeq	-50.5139	-73.1231	10.1038/s41598-022-24373-5
SRR15092703	Perito Moreno Glacier	Argentina	South America	2017.3.29	PRJNA745072	783F/1027R	Illumina MiSeq	-50.5139	-73.1231	10.1038/s41598-022-24373-5
SRR15092702	Perito Moreno Glacier	Argentina	South America	2017.3.29	PRJNA745072	783F/1027R	Illumina MiSeq	-50.5135	-73.1235	10.1038/s41598-022-24373-5
SRR15092700	Perito Moreno Glacier	Argentina	South America	2017.3.29	PRJNA745072	783F/1027R	Illumina MiSeq	-50.5134	-73.1223	10.1038/s41598-022-24373-5
SRR15092699	Perito Moreno Glacier	Argentina	South America	2017.3.29	PRJNA745072	783F/1027R	Illumina MiSeq	-50.5142	-73.1229	10.1038/s41598-022-24373-5
SRR15092698	Perito Moreno Glacier	Argentina	South America	2017.3.29	PRJNA745072	783F/1027R	Illumina MiSeq	-50.5158	-73.1228	10.1038/s41598-022-24373-5
SRR15092697	Perito Moreno Glacier	Argentina	South America	2017.3.29	PRJNA745072	783F/1027R	Illumina MiSeq	-50.5153	-73.1228	10.1038/s41598-022-24373-5
SRR15092696	Perito Moreno Glacier	Argentina	South America	2017.3.29	PRJNA745072	783F/1027R	Illumina MiSeq	-50.5152	-73.123	10.1038/s41598-022-24373-5
SRR15092728	Morado Glacier	Chile	South America	2018.2.18	PRJNA745072	783F/1027R	Illumina MiSeq	-33.747	-70.0586	10.1038/s41598-022-24373-5
SRR15092720	Morado Glacier	Chile	South America	2018.2.18	PRJNA745072	783F/1027R	Illumina MiSeq	-33.747	-70.0583	10.1038/s41598-022-24373-5
SRR15092719	Morado Glacier	Chile	South America	2018.2.18	PRJNA745072	783F/1027R	Illumina MiSeq	-33.7465	-70.0584	10.1038/s41598-022-24373-5
SRR15092718	Morado Glacier	Chile	South America	2018.2.18	PRJNA745072	783F/1027R	Illumina MiSeq	-33.7467	-70.0584	10.1038/s41598-022-24373-5
SRR15092717	Morado Glacier	Chile	South America	2018.2.18	PRJNA745072	783F/1027R	Illumina MiSeq	-33.7471	-70.0584	10.1038/s41598-022-24373-5
SRR15092716	Morado Glacier	Chile	South America	2018.2.18	PRJNA745072	783F/1027R	Illumina MiSeq	-33.7466	-70.0585	10.1038/s41598-022-24373-5
SRR15092715	Morado Glacier	Chile	South America	2018.2.18	PRJNA745072	783F/1027R	Illumina MiSeq	-33.7469	-70.0586	10.1038/s41598-022-24373-5
SRR15092714	Morado Glacier	Chile	South America	2018.2.18	PRJNA745072	783F/1027R	Illumina MiSeq	-33.747	-70.0589	10.1038/s41598-022-24373-5
SRR15092713	Morado Glacier	Chile	South America	2018.2.18	PRJNA745072	783F/1027R	Illumina MiSeq	-33.7451	-70.0578	10.1038/s41598-022-24373-5
SRR15092727	Morado Glacier	Chile	South America	2018.2.18	PRJNA745072	783F/1027R	Illumina MiSeq	-33.7461	-70.0588	10.1038/s41598-022-24373-5
SRR15092726	Morado Glacier	Chile	South America	2018.2.18	PRJNA745072	783F/1027R	Illumina MiSeq	-33.7472	-70.0589	10.1038/s41598-022-24373-5
SRR15092725	Morado Glacier	Chile	South America	2018.2.18	PRJNA745072	783F/1027R	Illumina MiSeq	-33.7472	-70.0589	10.1038/s41598-022-24373-5
SRR15092724	Morado Glacier	Chile	South America	2018.2.18	PRJNA745072	783F/1027R	Illumina MiSeq	-33.7475	-70.0587	10.1038/s41598-022-24373-5
SRR15092722	Morado Glacier	Chile	South America	2018.2.18	PRJNA745072	783F/1027R	Illumina MiSeq	-33.7456	-70.0602	10.1038/s41598-022-24373-5
SRR15092721	Morado Glacier	Chile	South America	2018.2.18	PRJNA745072	783F/1027R	Illumina MiSeq	-33.7456	-70.0602	10.1038/s41598-022-24373-5
SRR15092761	Iver Glacier	Chile	South America	2018.2.21	PRJNA745072	783F/1027R	Illumina MiSeq	-33.2555	-70.2278	10.1038/s41598-022-24373-5
SRR15092753	Iver Glacier	Chile	South America	2018.2.21	PRJNA745072	783F/1027R	Illumina MiSeq	-33.2514	-70.2256	10.1038/s41598-022-24373-5
SRR15092752	Iver Glacier	Chile	South America	2018.2.21	PRJNA745072	783F/1027R	Illumina MiSeq	-33.2547	-70.2278	10.1038/s41598-022-24373-5
SRR15092751	Iver Glacier	Chile	South America	2018.2.21	PRJNA745072	783F/1027R	Illumina MiSeq	-33.2548	-70.2278	10.1038/s41598-022-24373-5
SRR15092750	Iver Glacier	Chile	South America	2018.2.21	PRJNA745072	783F/1027R	Illumina MiSeq	-33.2547	-70.2278	10.1038/s41598-022-24373-5
SRR15092749	Iver Glacier	Chile	South America	2018.2.21	PRJNA745072	783F/1027R	Illumina MiSeq	-33.2547	-70.2277	10.1038/s41598-022-24373-5
SRR15092748	Iver Glacier	Chile	South America	2018.2.21	PRJNA745072	783F/1027R	Illumina MiSeq	-33.2546	-70.2277	10.1038/s41598-022-24373-5
SRR15092747	Iver Glacier	Chile	South America	2018.2.21	PRJNA745072	783F/1027R	Illumina MiSeq	-33.2546	-70.2277	10.1038/s41598-022-24373-5
SRR15092746	Iver Glacier	Chile	South America	2018.2.21	PRJNA745072	783F/1027R	Illumina MiSeq	-33.2541	-70.2278	10.1038/s41598-022-24373-5
SRR15092760	Iver Glacier	Chile	South America	2018.2.21	PRJNA745072	783F/1027R	Illumina MiSeq	-33.254	-70.2278	10.1038/s41598-022-24373-5
SRR15092759	Iver Glacier	Chile	South America	2018.2.21	PRJNA745072	783F/1027R	Illumina MiSeq	-33.2521	-70.2268	10.1038/s41598-022-24373-5
SRR15092758	Iver Glacier	Chile	South America	2018.2.21	PRJNA745072	783F/1027R	Illumina MiSeq	-33.2518	-70.2264	10.1038/s41598-022-24373-5
SRR15092757	Iver Glacier	Chile	South America	2018.2.21	PRJNA745072	783F/1027R	Illumina MiSeq	-33.2514	-70.2256	10.1038/s41598-022-24373-5
SRR15092755	Iver Glacier	Chile	South America	2018.2.21	PRJNA745072	783F/1027R	Illumina MiSeq	-33.2514	-70.2256	10.1038/s41598-022-24373-5
SRR15092754	Iver Glacier	Chile	South America	2018.2.21	PRJNA745072	783F/1027R	Illumina MiSeq	-33.2514	-70.2256	10.1038/s41598-022-24373-5
SRR15092744	Iver Glacier	Chile	South America	2018.2.21	PRJNA745072	783F/1027R	Illumina MiSeq	-33.2564	-70.2313	10.1038/s41598-022-24373-5
SRR15092737	Iver Glacier	Chile	South America	2018.2.21	PRJNA745072	783F/1027R	Illumina MiSeq	-33.2568	-70.2313	10.1038/s41598-022-24373-5
SRR15092736	Iver Glacier	Chile	South America	2018.2.21	PRJNA745072	783F/1027R	Illumina MiSeq	-33.2568	-70.2314	10.1038/s41598-022-24373-5
SRR15092735	Iver Glacier	Chile	South America	2018.2.21	PRJNA745072	783F/1027R	Illumina MiSeq	-33.2569	-70.2314	10.1038/s41598-022-24373-5
SRR15092733	Iver Glacier	Chile	South America	2018.2.21	PRJNA745072	783F/1027R	Illumina MiSeq	-33.2569	-70.2315	10.1038/s41598-022-24373-5
SRR15092732	Iver Glacier	Chile	South America	2018.2.21	PRJNA745072	783F/1027R	Illumina MiSeq	-33.2569	-70.2315	10.1038/s41598-022-24373-5
SRR15092731	Iver Glacier	Chile	South America	2018.2.21	PRJNA745072	783F/1027R	Illumina MiSeq	-33.2567	-70.232	10.1038/s41598-022-24373-5
SRR15092730	Iver Glacier	Chile	South America	2018.2.21	PRJNA745072	783F/1027R	Illumina MiSeq	-33.2568	-70.232	10.1038/s41598-022-24373-5
SRR15092729	Iver Glacier	Chile	South America	2018.2.21	PRJNA745072	783F/1027R	Illumina MiSeq	-33.2567	-70.232	10.1038/s41598-022-24373-5
SRR15092743	Iver Glacier	Chile	South America	2018.2.21	PRJNA745072	783F/1027R	Illumina MiSeq	-33.2564	-70.2313	10.1038/s41598-022-24373-5
SRR15092742	Iver Glacier	Chile	South America	2018.2.21	PRJNA745072	783F/1027R	Illumina MiSeq	-33.2565	-70.2313	10.1038/s41598-022-24373-5
SRR15092741	Iver Glacier	Chile	South America	2018.2.21	PRJNA745072	783F/1027R	Illumina MiSeq	-33.2568	-70.2321	10.1038/s41598-022-24373-5
SRR15092740	Iver Glacier	Chile	South America	2018.2.21	PRJNA745072	783F/1027R	Illumina MiSeq	-33.2568	-70.2321	10.1038/s41598-022-24373-5
SRR15092739	Iver Glacier	Chile	South America	2018.2.21	PRJNA745072	783F/1027R	Illumina MiSeq	-33.2569	-70.2321	10.1038/s41598-022-24373-5
SRR15092738	Iver Glacier	Chile	South America	2018.2.21	PRJNA745072	783F/1027R	Illumina MiSeq	-33.2569	-70.2321	10.1038/s41598-022-24373-5
SRR15092768	Exploradores Glacier	Chile	South America	2018.3.1	PRJNA745072	783F/1027R	Illumina MiSeq	-46.5187	-73.175	10.1038/s41598-022-24373-5
SRR15092767	Exploradores Glacier	Chile	South America	2018.3.1	PRJNA745072	783F/1027R	Illumina MiSeq	-46.5188	-73.175	10.1038/s41598-022-24373-5
SRR15092756	Exploradores Glacier	Chile	South America	2018.3.1	PRJNA745072	783F/1027R	Illumina MiSeq	-46.5193	-73.1751	10.1038/s41598-022-24373-5
SRR15092745	Exploradores Glacier	Chile	South America	2018.3.1	PRJNA745072	783F/1027R	Illumina MiSeq	-46.5192	-73.1754	10.1038/s41598-022-24373-5
SRR15092734	Exploradores Glacier	Chile	South America	2018.3.1	PRJNA745072	783F/1027R	Illumina MiSeq	-46.5184	-73.1766	10.1038/s41598-022-24373-5
SRR15092723	Exploradores Glacier	Chile	South America	2018.3.1	PRJNA745072	783F/1027R	Illumina MiSeq	-46.5185	-73.1767	10.1038/s41598-022-24373-5
SRR15092712	Exploradores Glacier	Chile	South America	2018.3.1	PRJNA745072	783F/1027R	Illumina MiSeq	-46.5185	-73.1766	10.1038/s41598-022-24373-5
SRR15092701	Exploradores Glacier	Chile	South America	2018.3.1	PRJNA745072	783F/1027R	Illumina MiSeq	-46.5181	-73.177	10.1038/s41598-022-24373-5
SRR15092695	Exploradores Glacier	Chile	South America	2018.3.1	PRJNA745072	783F/1027R	Illumina MiSeq	-46.5182	-73.1771	10.1038/s41598-022-24373-5
SRR15092694	Exploradores Glacier	Chile	South America	2018.3.1	PRJNA745072	783F/1027R	Illumina MiSeq	-46.5181	-73.1774	10.1038/s41598-022-24373-5
SRR15092766	Exploradores Glacier	Chile	South America	2018.3.1	PRJNA745072	783F/1027R	Illumina MiSeq	-46.5182	-73.1775	10.1038/s41598-022-24373-5
SRR15092765	Exploradores Glacier	Chile	South America	2018.3.1	PRJNA745072	783F/1027R	Illumina MiSeq	-46.5182	-73.1775	10.1038/s41598-022-24373-5
SRR15092764	Exploradores Glacier	Chile	South America	2018.3.1	PRJNA745072	783F/1027R	Illumina MiSeq	-46.5182	-73.178	10.1038/s41598-022-24373-5
SRR15092763	Exploradores Glacier	Chile	South America	2018.3.1	PRJNA745072	783F/1027R	Illumina MiSeq	-46.5182	-73.1782	10.1038/s41598-022-24373-5
SRR15092762	Exploradores Glacier	Chile	South America	2018.3.1	PRJNA745072	783F/1027R	Illumina MiSeq	-46.5179	-73.1783	10.1038/s41598-022-24373-5
SRR921517	Aldegondabreen Glacier	Norway	Europe	2009.7.22	PRJNA207759	341F/806R	454 GS FLX Titanium	77.966	14.085	10.1088/1748-9326/8/3/035044
SRR921518	Aldegondabreen Glacier	Norway	Europe	2009.7.23	PRJNA207759	341F/806R	454 GS FLX Titanium	77.966	14.085	10.1088/1748-9326/8/3/035044
SRR921520	Aldegondabreen Glacier	Norway	Europe	2010.7.23	PRJNA207759	341F/806R	454 GS FLX Titanium	77.966	14.085	10.1088/1748-9326/8/3/035044
SRR25396439	Pimpirev glacier	/	Antarctica	2020.1	PRJNA997912	515F/806R	Illumina Miseq	-62.6856	-60.4056	10.1038/s41598-024-64452-3
SRR25396459	Pimpirev glacier	/	Antarctica	2020.1	PRJNA997912	515F/806R	Illumina Miseq	-62.6897	-60.4178	10.1038/s41598-024-64452-3
SRR25396458	Pimpirev glacier	/	Antarctica	2020.1	PRJNA997912	515F/806R	Illumina Miseq	-62.6897	-60.4178	10.1038/s41598-024-64452-3
SRR25396457	Pimpirev glacier	/	Antarctica	2020.1	PRJNA997912	515F/806R	Illumina Miseq	-62.6897	-60.4178	10.1038/s41598-024-64452-3
SRR25396456	Pimpirev glacier	/	Antarctica	2020.1	PRJNA997912	515F/806R	Illumina Miseq	-62.6897	-60.4178	10.1038/s41598-024-64452-3
SRR25396455	Pimpirev glacier	/	Antarctica	2020.1	PRJNA997912	515F/806R	Illumina Miseq	-62.6897	-60.4178	10.1038/s41598-024-64452-3
SRR25396454	Pimpirev glacier	/	Antarctica	2020.1	PRJNA997912	515F/806R	Illumina Miseq	-62.6897	-60.4178	10.1038/s41598-024-64452-3
SRR25396453	Pimpirev glacier	/	Antarctica	2020.1	PRJNA997912	515F/806R	Illumina Miseq	-62.6897	-60.4178	10.1038/s41598-024-64452-3
SRR25396452	Pimpirev glacier	/	Antarctica	2020.1	PRJNA997912	515F/806R	Illumina Miseq	-62.6897	-60.4178	10.1038/s41598-024-64452-3
SRR25396451	Pimpirev glacier	/	Antarctica	2020.1	PRJNA997912	515F/806R	Illumina Miseq	-62.6856	-60.4056	10.1038/s41598-024-64452-3
SRR25396449	Pimpirev glacier	/	Antarctica	2020.1	PRJNA997912	515F/806R	Illumina Miseq	-62.6856	-60.4056	10.1038/s41598-024-64452-3
SRR25396448	Pimpirev glacier	/	Antarctica	2020.1	PRJNA997912	515F/806R	Illumina Miseq	-62.6856	-60.4056	10.1038/s41598-024-64452-3
SRR25396447	Pimpirev glacier	/	Antarctica	2020.1	PRJNA997912	515F/806R	Illumina Miseq	-62.6856	-60.4056	10.1038/s41598-024-64452-3
SRR25396446	Pimpirev glacier	/	Antarctica	2020.1	PRJNA997912	515F/806R	Illumina Miseq	-62.6856	-60.4056	10.1038/s41598-024-64452-3
SRR25396445	Pimpirev glacier	/	Antarctica	2020.1	PRJNA997912	515F/806R	Illumina Miseq	-62.6856	-60.4056	10.1038/s41598-024-64452-3
SRR25396444	Pimpirev glacier	/	Antarctica	2020.1	PRJNA997912	515F/806R	Illumina Miseq	-62.6856	-60.4056	10.1038/s41598-024-64452-3
SRR25396488	Skhelda glacier	Russia	Asia	2021.9	PRJNA997912	515F/806R	Illumina Miseq	43.1908	42.6458	10.1038/s41598-024-64452-3
SRR25396487	Skhelda glacier	Russia	Asia	2021.9	PRJNA997912	515F/806R	Illumina Miseq	43.1908	42.6458	10.1038/s41598-024-64452-3
SRR25396486	Skhelda glacier	Russia	Asia	2021.9	PRJNA997912	515F/806R	Illumina Miseq	43.1908	42.6458	10.1038/s41598-024-64452-3
SRR25396485	Skhelda glacier	Russia	Asia	2021.9	PRJNA997912	515F/806R	Illumina Miseq	43.1908	42.6458	10.1038/s41598-024-64452-3
SRR25396484	Skhelda glacier	Russia	Asia	2021.9	PRJNA997912	515F/806R	Illumina Miseq	43.1908	42.6458	10.1038/s41598-024-64452-3
SRR25396483	Skhelda glacier	Russia	Asia	2021.9	PRJNA997912	515F/806R	Illumina Miseq	43.1908	42.6458	10.1038/s41598-024-64452-3
SRR25396482	Skhelda glacier	Russia	Asia	2021.9	PRJNA997912	515F/806R	Illumina Miseq	43.1908	42.6458	10.1038/s41598-024-64452-3
SRR25396463	Skhelda glacier	Russia	Asia	2021.9	PRJNA997912	515F/806R	Illumina Miseq	43.1908	42.6458	10.1038/s41598-024-64452-3
SRR25396475	Garabashi glacier	Russia	Asia	2021.9	PRJNA997912	515F/806R	Illumina Miseq	43.305	42.4639	10.1038/s41598-024-64452-3
SRR25396474	Garabashi glacier	Russia	Asia	2021.9	PRJNA997912	515F/806R	Illumina Miseq	43.305	42.4639	10.1038/s41598-024-64452-3
SRR25396472	Garabashi glacier	Russia	Asia	2021.9	PRJNA997912	515F/806R	Illumina Miseq	43.305	42.4639	10.1038/s41598-024-64452-3
SRR25396471	Garabashi glacier	Russia	Asia	2021.9	PRJNA997912	515F/806R	Illumina Miseq	43.305	42.4639	10.1038/s41598-024-64452-3
SRR25396470	Garabashi glacier	Russia	Asia	2021.9	PRJNA997912	515F/806R	Illumina Miseq	43.305	42.4639	10.1038/s41598-024-64452-3
SRR25396469	Garabashi glacier	Russia	Asia	2021.9	PRJNA997912	515F/806R	Illumina Miseq	43.305	42.4639	10.1038/s41598-024-64452-3
SRR25396468	Garabashi glacier	Russia	Asia	2021.9	PRJNA997912	515F/806R	Illumina Miseq	43.305	42.4639	10.1038/s41598-024-64452-3
SRR25396467	Garabashi glacier	Russia	Asia	2021.9	PRJNA997912	515F/806R	Illumina Miseq	43.305	42.4639	10.1038/s41598-024-64452-3
SRR25396466	Garabashi glacier	Russia	Asia	2021.9	PRJNA997912	515F/806R	Illumina Miseq	43.305	42.4639	10.1038/s41598-024-64452-3
SRR25396465	Garabashi glacier	Russia	Asia	2021.9	PRJNA997912	515F/806R	Illumina Miseq	43.305	42.4639	10.1038/s41598-024-64452-3
SRR25396464	Garabashi glacier	Russia	Asia	2021.9	PRJNA997912	515F/806R	Illumina Miseq	43.305	42.4639	10.1038/s41598-024-64452-3
SRR25396441	Garabashi glacier	Russia	Asia	2021.9	PRJNA997912	515F/806R	Illumina Miseq	43.305	42.4639	10.1038/s41598-024-64452-3
SRR25396490	IGAN Glacier	Russia	Asia	2021.8	PRJNA997912	515F/806R	Illumina Miseq	67.5756	66.0333	10.1038/s41598-024-64452-3
SRR25396491	IGAN Glacier	Russia	Asia	2021.8	PRJNA997912	515F/806R	Illumina Miseq	67.5756	66.0333	10.1038/s41598-024-64452-3
SRR25396492	IGAN Glacier	Russia	Asia	2021.8	PRJNA997912	515F/806R	Illumina Miseq	67.5756	66.0333	10.1038/s41598-024-64452-3
SRR25396493	IGAN Glacier	Russia	Asia	2021.8	PRJNA997912	515F/806R	Illumina Miseq	67.5756	66.0333	10.1038/s41598-024-64452-3
SRR25396494	IGAN Glacier	Russia	Asia	2021.8	PRJNA997912	515F/806R	Illumina Miseq	67.5756	66.0333	10.1038/s41598-024-64452-3
SRR25396495	IGAN Glacier	Russia	Asia	2021.8	PRJNA997912	515F/806R	Illumina Miseq	67.5756	66.0333	10.1038/s41598-024-64452-3
SRR25396496	IGAN Glacier	Russia	Asia	2021.8	PRJNA997912	515F/806R	Illumina Miseq	67.5756	66.0333	10.1038/s41598-024-64452-3
SRR25396497	IGAN Glacier	Russia	Asia	2021.8	PRJNA997912	515F/806R	Illumina Miseq	67.5756	66.0333	10.1038/s41598-024-64452-3
SRR25396498	IGAN Glacier	Russia	Asia	2021.8	PRJNA997912	515F/806R	Illumina Miseq	67.5756	66.0333	10.1038/s41598-024-64452-3
SRR25396499	IGAN Glacier	Russia	Asia	2021.8	PRJNA997912	515F/806R	Illumina Miseq	67.5756	66.0333	10.1038/s41598-024-64452-3
SRR25396501	IGAN Glacier	Russia	Asia	2021.8	PRJNA997912	515F/806R	Illumina Miseq	67.5756	66.0333	10.1038/s41598-024-64452-3
SRR25396502	IGAN Glacier	Russia	Asia	2021.8	PRJNA997912	515F/806R	Illumina Miseq	67.5756	66.0333	10.1038/s41598-024-64452-3
SRR25396510	Mushketova glacier	Russia	Asia	2021.8	PRJNA997912	515F/806R	Illumina Miseq	79.0978	101.858	10.1038/s41598-024-64452-3
SRR25396511	Mushketova glacier	Russia	Asia	2021.8	PRJNA997912	515F/806R	Illumina Miseq	79.0978	101.858	10.1038/s41598-024-64452-3
SRR25396512	Mushketova glacier	Russia	Asia	2021.8	PRJNA997912	515F/806R	Illumina Miseq	79.0978	101.858	10.1038/s41598-024-64452-3
SRR25396513	Mushketova glacier	Russia	Asia	2021.8	PRJNA997912	515F/806R	Illumina Miseq	79.0978	101.858	10.1038/s41598-024-64452-3
SRR25396443	Mushketova glacier	Russia	Asia	2021.8	PRJNA997912	515F/806R	Illumina Miseq	79.0978	101.858	10.1038/s41598-024-64452-3
SRR25396442	Mushketova glacier	Russia	Asia	2021.8	PRJNA997912	515F/806R	Illumina Miseq	79.0978	101.858	10.1038/s41598-024-64452-3
SRR25396504	Mushketova glacier	Russia	Asia	2021.8	PRJNA997912	515F/806R	Illumina Miseq	79.0978	101.858	10.1038/s41598-024-64452-3
SRR25396505	Mushketova glacier	Russia	Asia	2021.8	PRJNA997912	515F/806R	Illumina Miseq	79.0978	101.858	10.1038/s41598-024-64452-3
SRR25396462	Mushketova glacier	Russia	Asia	2021.8	PRJNA997912	515F/806R	Illumina Miseq	79.0978	101.858	10.1038/s41598-024-64452-3
SRR25396473	Mushketova glacier	Russia	Asia	2021.8	PRJNA997912	515F/806R	Illumina Miseq	79.0978	101.858	10.1038/s41598-024-64452-3
SRR25396440	Mushketova glacier	Russia	Asia	2021.8	PRJNA997912	515F/806R	Illumina Miseq	79.0978	101.858	10.1038/s41598-024-64452-3
SRR25396450	Mushketova glacier	Russia	Asia	2021.8	PRJNA997912	515F/806R	Illumina Miseq	79.0978	101.858	10.1038/s41598-024-64452-3
SRR25396514	Mushketova glacier	Russia	Asia	2021.8	PRJNA997912	515F/806R	Illumina Miseq	79.0978	101.858	10.1038/s41598-024-64452-3
SRR25396503	Mushketova glacier	Russia	Asia	2021.8	PRJNA997912	515F/806R	Illumina Miseq	79.0978	101.858	10.1038/s41598-024-64452-3
SRR25396489	Mushketova glacier	Russia	Asia	2021.8	PRJNA997912	515F/806R	Illumina Miseq	79.0978	101.858	10.1038/s41598-024-64452-3
SRR25396500	Mushketova glacier	Russia	Asia	2021.8	PRJNA997912	515F/806R	Illumina Miseq	79.0978	101.858	10.1038/s41598-024-64452-3
SRR25396506	Mushketova glacier	Russia	Asia	2021.8	PRJNA997912	515F/806R	Illumina Miseq	79.0978	101.858	10.1038/s41598-024-64452-3
SRR25396507	Mushketova glacier	Russia	Asia	2021.8	PRJNA997912	515F/806R	Illumina Miseq	79.0978	101.858	10.1038/s41598-024-64452-3
SRR25396508	Mushketova glacier	Russia	Asia	2021.8	PRJNA997912	515F/806R	Illumina Miseq	79.0978	101.858	10.1038/s41598-024-64452-3
SRR25396509	Mushketova glacier	Russia	Asia	2021.8	PRJNA997912	515F/806R	Illumina Miseq	79.0978	101.858	10.1038/s41598-024-64452-3
DRR048439	Qaanaaq Glacier	Denmark	North America	2012.7	PRJDB3974	341F/805R	Illumina Miseq	77.5033	-69.1458	10.1093/femsec/fiw127
DRR048440	Qaanaaq Glacier	Denmark	North America	2012.7	PRJDB3974	341F/805R	Illumina Miseq	77.5033	-69.1458	10.1093/femsec/fiw127
DRR048441	Qaanaaq Glacier	Denmark	North America	2012.7	PRJDB3974	341F/805R	Illumina Miseq	77.5033	-69.1458	10.1093/femsec/fiw127
DRR048442	Qaanaaq Glacier	Denmark	North America	2012.7	PRJDB3974	341F/805R	Illumina Miseq	77.5033	-69.1458	10.1093/femsec/fiw127
DRR048443	Qaanaaq Glacier	Denmark	North America	2012.7	PRJDB3974	341F/805R	Illumina Miseq	77.5033	-69.1458	10.1093/femsec/fiw127
DRR192236	Urumqi Glacier No. 1	China	Asia	2017.8.25	PRJDB8807	341F/805R	Illumina HiSeq	43.1	86.8	10.1093/femsec/fiaa199
DRR192237	Urumqi Glacier No. 1	China	Asia	2017.8.25	PRJDB8807	341F/805R	Illumina HiSeq	43.1	86.8	10.1093/femsec/fiaa199
DRR192238	Urumqi Glacier No. 1	China	Asia	2017.8.25	PRJDB8807	341F/805R	Illumina HiSeq	43.1	86.8	10.1093/femsec/fiaa199
DRR192239	Urumqi Glacier No. 1	China	Asia	2017.8.25	PRJDB8807	341F/805R	Illumina HiSeq	43.1	86.8	10.1093/femsec/fiaa199
DRR192240	Urumqi Glacier No. 1	China	Asia	2017.8.25	PRJDB8807	341F/805R	Illumina HiSeq	43.1	86.8	10.1093/femsec/fiaa199
DRR192241	Urumqi Glacier No. 1	China	Asia	2017.8.25	PRJDB8807	341F/805R	Illumina HiSeq	43.1	86.8	10.1093/femsec/fiaa199
DRR192242	Urumqi Glacier No. 1	China	Asia	2017.8.25	PRJDB8807	341F/805R	Illumina HiSeq	43.1	86.8	10.1093/femsec/fiaa199
DRR192243	Urumqi Glacier No. 1	China	Asia	2017.8.25	PRJDB8807	341F/805R	Illumina HiSeq	43.1	86.8	10.1093/femsec/fiaa199
DRR192244	Urumqi Glacier No. 1	China	Asia	2017.8.25	PRJDB8807	341F/805R	Illumina HiSeq	43.1	86.8	10.1093/femsec/fiaa199
DRR192245	Urumqi Glacier No. 1	China	Asia	2017.8.25	PRJDB8807	341F/805R	Illumina HiSeq	43.1	86.8	10.1093/femsec/fiaa199
DRR192246	Urumqi Glacier No. 1	China	Asia	2017.8.25	PRJDB8807	341F/805R	Illumina HiSeq	43.1	86.8	10.1093/femsec/fiaa199
DRR192247	Urumqi Glacier No. 1	China	Asia	2017.8.25	PRJDB8807	341F/805R	Illumina HiSeq	43.1	86.8	10.1093/femsec/fiaa199
DRR192248	Urumqi Glacier No. 1	China	Asia	2017.8.25	PRJDB8807	341F/805R	Illumina HiSeq	43.1	86.8	10.1093/femsec/fiaa199
DRR192249	Urumqi Glacier No. 1	China	Asia	2017.8.25	PRJDB8807	341F/805R	Illumina HiSeq	43.1	86.8	10.1093/femsec/fiaa199
DRR192250	Urumqi Glacier No. 1	China	Asia	2017.8.25	PRJDB8807	341F/805R	Illumina HiSeq	43.1	86.8	10.1093/femsec/fiaa199
DRR192251	Urumqi Glacier No. 1	China	Asia	2017.8.25	PRJDB8807	341F/805R	Illumina HiSeq	43.1	86.8	10.1093/femsec/fiaa199
DRR192252	Urumqi Glacier No. 1	China	Asia	2017.8.25	PRJDB8807	341F/805R	Illumina HiSeq	43.1	86.8	10.1093/femsec/fiaa199
DRR192253	Urumqi Glacier No. 1	China	Asia	2017.8.25	PRJDB8807	341F/805R	Illumina HiSeq	43.1	86.8	10.1093/femsec/fiaa199
DRR192254	Urumqi Glacier No. 1	China	Asia	2017.8.25	PRJDB8807	341F/805R	Illumina HiSeq	43.1	86.8	10.1093/femsec/fiaa199
DRR192255	Urumqi Glacier No. 1	China	Asia	2017.8.25	PRJDB8807	341F/805R	Illumina HiSeq	43.1	86.8	10.1093/femsec/fiaa199
DRR192256	Urumqi Glacier No. 1	China	Asia	2017.8.25	PRJDB8807	341F/805R	Illumina HiSeq	43.1	86.8	10.1093/femsec/fiaa199
DRR192257	Urumqi Glacier No. 1	China	Asia	2017.8.25	PRJDB8807	341F/805R	Illumina HiSeq	43.1	86.8	10.1093/femsec/fiaa199
DRR192258	Urumqi Glacier No. 1	China	Asia	2017.8.25	PRJDB8807	341F/805R	Illumina HiSeq	43.1	86.8	10.1093/femsec/fiaa199
DRR192259	Urumqi Glacier No. 1	China	Asia	2017.8.25	PRJDB8807	341F/805R	Illumina HiSeq	43.1	86.8	10.1093/femsec/fiaa199
DRR192260	Urumqi Glacier No. 1	China	Asia	2017.8.25	PRJDB8807	341F/805R	Illumina HiSeq	43.1	86.8	10.1093/femsec/fiaa199
DRR192261	Urumqi Glacier No. 1	China	Asia	2017.8.25	PRJDB8807	341F/805R	Illumina HiSeq	43.1	86.8	10.1093/femsec/fiaa199
DRR192262	Urumqi Glacier No. 1	China	Asia	2017.8.25	PRJDB8807	341F/805R	Illumina HiSeq	43.1	86.8	10.1093/femsec/fiaa199
DRR192263	Urumqi Glacier No. 1	China	Asia	2017.8.25	PRJDB8807	341F/805R	Illumina HiSeq	43.1	86.8	10.1093/femsec/fiaa199
DRR192264	Urumqi Glacier No. 1	China	Asia	2017.8.25	PRJDB8807	341F/805R	Illumina HiSeq	43.1	86.8	10.1093/femsec/fiaa199
DRR192265	Urumqi Glacier No. 1	China	Asia	2017.8.25	PRJDB8807	341F/805R	Illumina HiSeq	43.1	86.8	10.1093/femsec/fiaa199
DRR192266	Urumqi Glacier No. 1	China	Asia	2017.8.25	PRJDB8807	341F/805R	Illumina HiSeq	43.1	86.8	10.1093/femsec/fiaa199
DRR192267	Urumqi Glacier No. 1	China	Asia	2017.8.25	PRJDB8807	341F/805R	Illumina HiSeq	43.1	86.8	10.1093/femsec/fiaa199
DRR192268	Urumqi Glacier No. 1	China	Asia	2017.8.25	PRJDB8807	341F/805R	Illumina HiSeq	43.1	86.8	10.1093/femsec/fiaa199
DRR192269	Urumqi Glacier No. 1	China	Asia	2017.8.25	PRJDB8807	341F/805R	Illumina HiSeq	43.1	86.8	10.1093/femsec/fiaa199
DRR192270	Urumqi Glacier No. 1	China	Asia	2017.8.25	PRJDB8807	341F/805R	Illumina HiSeq	43.1	86.8	10.1093/femsec/fiaa199
DRR192271	Urumqi Glacier No. 1	China	Asia	2017.8.25	PRJDB8807	341F/805R	Illumina HiSeq	43.1	86.8	10.1093/femsec/fiaa199
DRR192272	Urumqi Glacier No. 1	China	Asia	2017.8.25	PRJDB8807	341F/805R	Illumina HiSeq	43.1	86.8	10.1093/femsec/fiaa199
DRR192273	Urumqi Glacier No. 1	China	Asia	2017.8.25	PRJDB8807	341F/805R	Illumina HiSeq	43.1	86.8	10.1093/femsec/fiaa199
DRR192274	Urumqi Glacier No. 1	China	Asia	2017.8.25	PRJDB8807	341F/805R	Illumina HiSeq	43.1	86.8	10.1093/femsec/fiaa199
DRR192275	Urumqi Glacier No. 1	China	Asia	2017.8.25	PRJDB8807	341F/805R	Illumina HiSeq	43.1	86.8	10.1093/femsec/fiaa199
DRR192276	Urumqi Glacier No. 1	China	Asia	2017.8.25	PRJDB8807	341F/805R	Illumina HiSeq	43.1	86.8	10.1093/femsec/fiaa199
DRR192277	Urumqi Glacier No. 1	China	Asia	2017.8.25	PRJDB8807	341F/805R	Illumina HiSeq	43.1	86.8	10.1093/femsec/fiaa199
DRR192278	Urumqi Glacier No. 1	China	Asia	2017.8.25	PRJDB8807	341F/805R	Illumina HiSeq	43.1	86.8	10.1093/femsec/fiaa199
DRR192279	Urumqi Glacier No. 1	China	Asia	2017.8.25	PRJDB8807	341F/805R	Illumina HiSeq	43.1	86.8	10.1093/femsec/fiaa199
DRR192280	Urumqi Glacier No. 1	China	Asia	2017.8.25	PRJDB8807	341F/805R	Illumina HiSeq	43.1	86.8	10.1093/femsec/fiaa199
DRR192281	Urumqi Glacier No. 1	China	Asia	2017.8.25	PRJDB8807	341F/805R	Illumina HiSeq	43.1	86.8	10.1093/femsec/fiaa199
DRR192282	Urumqi Glacier No. 1	China	Asia	2017.8.25	PRJDB8807	341F/805R	Illumina HiSeq	43.1	86.8	10.1093/femsec/fiaa199
DRR192283	Urumqi Glacier No. 1	China	Asia	2017.8.25	PRJDB8807	341F/805R	Illumina HiSeq	43.1	86.8	10.1093/femsec/fiaa199
DRR192284	Urumqi Glacier No. 1	China	Asia	2017.8.25	PRJDB8807	341F/805R	Illumina HiSeq	43.1	86.8	10.1093/femsec/fiaa199
SRR3667395	Canada Glacier	/	Antarctica	2009.12.15	PRJNA322651	341F/805R	Illumina MiSeq	-77.6156	162.971	10.1093/femsec/fiy090
SRR3667406	Canada Glacier	/	Antarctica	2010.12.12	PRJNA322651	341F/805R	Illumina MiSeq	-77.6156	162.971	10.1093/femsec/fiy090
SRR3667417	Canada Glacier	/	Antarctica	2010.12.13	PRJNA322651	341F/805R	Illumina MiSeq	-77.6156	162.971	10.1093/femsec/fiy090
SRR3667420	Canada Glacier	/	Antarctica	2010.12.22	PRJNA322651	341F/805R	Illumina MiSeq	-77.6156	162.971	10.1093/femsec/fiy090
SRR3667410	Greenland Ice Sheet	Denmark	North America	2011.6.21	PRJNA322651	341F/805R	Illumina MiSeq	69.576	-49.812	10.1093/femsec/fiy090
SRR3667411	Greenland Ice Sheet	Denmark	North America	2011.6.21	PRJNA322651	341F/805R	Illumina MiSeq	69.576	-49.812	10.1093/femsec/fiy090
SRR3667412	Greenland Ice Sheet	Denmark	North America	2011.6.21	PRJNA322651	341F/805R	Illumina MiSeq	69.576	-49.812	10.1093/femsec/fiy090
SRR3667413	Greenland Ice Sheet	Denmark	North America	2011.6.21	PRJNA322651	341F/805R	Illumina MiSeq	69.576	-49.812	10.1093/femsec/fiy090
SRR3667414	Greenland Ice Sheet	Denmark	North America	2011.6.21	PRJNA322651	341F/805R	Illumina MiSeq	69.576	-49.812	10.1093/femsec/fiy090
SRR3667415	Greenland Ice Sheet	Denmark	North America	2011.6.21	PRJNA322651	341F/805R	Illumina MiSeq	69.576	-49.812	10.1093/femsec/fiy090
SRR3667416	Greenland Ice Sheet	Denmark	North America	2011.6.21	PRJNA322651	341F/805R	Illumina MiSeq	69.576	-49.812	10.1093/femsec/fiy090
SRR3667418	Greenland Ice Sheet	Denmark	North America	2011.6.21	PRJNA322651	341F/805R	Illumina MiSeq	69.576	-49.812	10.1093/femsec/fiy090
SRR3667419	Greenland Ice Sheet	Denmark	North America	2011.6.21	PRJNA322651	341F/805R	Illumina MiSeq	69.576	-49.812	10.1093/femsec/fiy090
SRR8293622	Laohugou Glacier	China	Asia	2016.8	PRJNA509012	515F/806R	Illumina MiSeq	39.477	96.533	10.3389/fmicb.2021.784273
SRR8293623	Laohugou Glacier	China	Asia	2016.8	PRJNA509012	515F/806R	Illumina MiSeq	39.476	96.534	10.3389/fmicb.2021.784273
SRR8293624	Laohugou Glacier	China	Asia	2016.8	PRJNA509012	515F/806R	Illumina MiSeq	39.477	96.534	10.3389/fmicb.2021.784273
SRR8293625	Laohugou Glacier	China	Asia	2016.8	PRJNA509012	515F/806R	Illumina MiSeq	39.477	96.535	10.3389/fmicb.2021.784273
SRR8293626	Laohugou Glacier	China	Asia	2016.8	PRJNA509012	515F/806R	Illumina MiSeq	39.476	96.535	10.3389/fmicb.2021.784273
SRR8293627	Laohugou Glacier	China	Asia	2016.8	PRJNA509012	515F/806R	Illumina MiSeq	39.476	96.537	10.3389/fmicb.2021.784273
SRR8293628	Laohugou Glacier	China	Asia	2016.8	PRJNA509012	515F/806R	Illumina MiSeq	39.476	96.533	10.3389/fmicb.2021.784273
SRR8293629	Laohugou Glacier	China	Asia	2016.8	PRJNA509012	515F/806R	Illumina MiSeq	39.476	96.536	10.3389/fmicb.2021.784273
SRR8293630	Laohugou Glacier	China	Asia	2016.8	PRJNA509012	515F/806R	Illumina MiSeq	39.477	96.536	10.3389/fmicb.2021.784273
SRR8293631	Laohugou Glacier	China	Asia	2016.8	PRJNA509012	515F/806R	Illumina MiSeq	39.477	96.537	10.3389/fmicb.2021.784273
SRR8293642	Laohugou Glacier	China	Asia	2016.8	PRJNA509012	515F/806R	Illumina MiSeq	39.477	96.538	10.3389/fmicb.2021.784273
SRR8293643	Laohugou Glacier	China	Asia	2016.8	PRJNA509012	515F/806R	Illumina MiSeq	39.477	96.539	10.3389/fmicb.2021.784273
SRR8293644	Laohugou Glacier	China	Asia	2016.8	PRJNA509012	515F/806R	Illumina MiSeq	39.476	96.538	10.3389/fmicb.2021.784273
SRR8293645	Laohugou Glacier	China	Asia	2016.8	PRJNA509012	515F/806R	Illumina MiSeq	39.476	96.539	10.3389/fmicb.2021.784273
SRR8293646	Laohugou Glacier	China	Asia	2016.8	PRJNA509012	515F/806R	Illumina MiSeq	39.478	96.537	10.3389/fmicb.2021.784273
SRR8293647	Laohugou Glacier	China	Asia	2016.8	PRJNA509012	515F/806R	Illumina MiSeq	39.478	96.535	10.3389/fmicb.2021.784273
SRR8293648	Laohugou Glacier	China	Asia	2016.8	PRJNA509012	515F/806R	Illumina MiSeq	39.478	96.538	10.3389/fmicb.2021.784273
SRR8293649	Laohugou Glacier	China	Asia	2016.8	PRJNA509012	515F/806R	Illumina MiSeq	39.478	96.536	10.3389/fmicb.2021.784273
SRR8293650	Laohugou Glacier	China	Asia	2016.8	PRJNA509012	515F/806R	Illumina MiSeq	39.478	96.534	10.3389/fmicb.2021.784273
SRR8293651	Laohugou Glacier	China	Asia	2016.8	PRJNA509012	515F/806R	Illumina MiSeq	39.478	96.533	10.3389/fmicb.2021.784273
SRR3017282	Foxfonna ice cap	Norway	Europe	2011.8.23	PRJNA306097	27F/357R	Ion Torrent PGM	78.08	16.07	10.1111/mec.13715
SRR3017673	Foxfonna ice cap	Norway	Europe	2011.8.23	PRJNA306097	27F/357R	Ion Torrent PGM	78.08	16.07	10.1111/mec.13715
SRR3026469	Foxfonna ice cap	Norway	Europe	2011.8.23	PRJNA306097	27F/357R	Ion Torrent PGM	78.08	16.07	10.1111/mec.13715
SRR3026470	Foxfonna ice cap	Norway	Europe	2011.8.23	PRJNA306097	27F/357R	Ion Torrent PGM	78.08	16.07	10.1111/mec.13715
SRR3026471	Foxfonna ice cap	Norway	Europe	2011.8.23	PRJNA306097	27F/357R	Ion Torrent PGM	78.08	16.07	10.1111/mec.13715
SRR3026473	Foxfonna ice cap	Norway	Europe	2011.8.23	PRJNA306097	27F/357R	Ion Torrent PGM	78.08	16.07	10.1111/mec.13715
SRR3026474	Foxfonna ice cap	Norway	Europe	2011.8.23	PRJNA306097	27F/357R	Ion Torrent PGM	78.08	16.07	10.1111/mec.13715
SRR3026964	Foxfonna ice cap	Norway	Europe	2011.8.23	PRJNA306097	27F/357R	Ion Torrent PGM	78.08	16.07	10.1111/mec.13715
SRR3026965	Foxfonna ice cap	Norway	Europe	2011.8.23	PRJNA306097	27F/357R	Ion Torrent PGM	78.08	16.07	10.1111/mec.13715
SRR3026966	Foxfonna ice cap	Norway	Europe	2011.8.23	PRJNA306097	27F/357R	Ion Torrent PGM	78.08	16.07	10.1111/mec.13715
SRR3026967	Foxfonna ice cap	Norway	Europe	2011.8.23	PRJNA306097	27F/357R	Ion Torrent PGM	78.08	16.07	10.1111/mec.13715
SRR3027070	Foxfonna ice cap	Norway	Europe	2011.8.23	PRJNA306097	27F/357R	Ion Torrent PGM	78.08	16.07	10.1111/mec.13715
SRR3027071	Foxfonna ice cap	Norway	Europe	2011.8.23	PRJNA306097	27F/357R	Ion Torrent PGM	78.08	16.07	10.1111/mec.13715
SRR3027083	Foxfonna ice cap	Norway	Europe	2011.8.23	PRJNA306097	27F/357R	Ion Torrent PGM	78.08	16.07	10.1111/mec.13715
SRR3027084	Foxfonna ice cap	Norway	Europe	2011.8.23	PRJNA306097	27F/357R	Ion Torrent PGM	78.08	16.07	10.1111/mec.13715
SRR3027124	Foxfonna ice cap	Norway	Europe	2011.8.23	PRJNA306097	27F/357R	Ion Torrent PGM	78.08	16.07	10.1111/mec.13715
SRR3027125	Foxfonna ice cap	Norway	Europe	2011.8.23	PRJNA306097	27F/357R	Ion Torrent PGM	78.08	16.07	10.1111/mec.13715
SRR3027126	Foxfonna ice cap	Norway	Europe	2011.8.23	PRJNA306097	27F/357R	Ion Torrent PGM	78.08	16.07	10.1111/mec.13715
SRR3027128	Foxfonna ice cap	Norway	Europe	2011.8.23	PRJNA306097	27F/357R	Ion Torrent PGM	78.08	16.07	10.1111/mec.13715
SRR3027129	Foxfonna ice cap	Norway	Europe	2011.8.23	PRJNA306097	27F/357R	Ion Torrent PGM	78.08	16.07	10.1111/mec.13715
SRR3027134	Foxfonna ice cap	Norway	Europe	2011.8.23	PRJNA306097	27F/357R	Ion Torrent PGM	78.08	16.07	10.1111/mec.13715
SRR3027135	Foxfonna ice cap	Norway	Europe	2011.8.23	PRJNA306097	27F/357R	Ion Torrent PGM	78.08	16.07	10.1111/mec.13715
SRR3027136	Foxfonna ice cap	Norway	Europe	2011.8.23	PRJNA306097	27F/357R	Ion Torrent PGM	78.08	16.07	10.1111/mec.13715
SRR3027138	Foxfonna ice cap	Norway	Europe	2011.8.23	PRJNA306097	27F/357R	Ion Torrent PGM	78.08	16.07	10.1111/mec.13715
SRR3027239	Foxfonna ice cap	Norway	Europe	2011.8.23	PRJNA306097	27F/357R	Ion Torrent PGM	78.08	16.07	10.1111/mec.13715
SRR3027563	Foxfonna ice cap	Norway	Europe	2011.8.23	PRJNA306097	27F/357R	Ion Torrent PGM	78.08	16.07	10.1111/mec.13715
SRR3027564	Foxfonna ice cap	Norway	Europe	2011.8.23	PRJNA306097	27F/357R	Ion Torrent PGM	78.08	16.07	10.1111/mec.13715
SRR3027565	Foxfonna ice cap	Norway	Europe	2011.8.23	PRJNA306097	27F/357R	Ion Torrent PGM	78.08	16.07	10.1111/mec.13715
SRR3027577	Foxfonna ice cap	Norway	Europe	2011.8.23	PRJNA306097	27F/357R	Ion Torrent PGM	78.08	16.07	10.1111/mec.13715
SRR3027596	Foxfonna ice cap	Norway	Europe	2011.8.23	PRJNA306097	27F/357R	Ion Torrent PGM	78.08	16.07	10.1111/mec.13715
SRR3027599	Foxfonna ice cap	Norway	Europe	2011.8.23	PRJNA306097	27F/357R	Ion Torrent PGM	78.08	16.07	10.1111/mec.13715
SRR3027602	Foxfonna ice cap	Norway	Europe	2011.8.23	PRJNA306097	27F/357R	Ion Torrent PGM	78.08	16.07	10.1111/mec.13715
SRR3027603	Foxfonna ice cap	Norway	Europe	2011.8.23	PRJNA306097	27F/357R	Ion Torrent PGM	78.08	16.07	10.1111/mec.13715
SRR3027604	Foxfonna ice cap	Norway	Europe	2011.8.23	PRJNA306097	27F/357R	Ion Torrent PGM	78.08	16.07	10.1111/mec.13715
SRR3027615	Foxfonna ice cap	Norway	Europe	2011.8.23	PRJNA306097	27F/357R	Ion Torrent PGM	78.08	16.07	10.1111/mec.13715
SRR3027663	Foxfonna ice cap	Norway	Europe	2011.8.23	PRJNA306097	27F/357R	Ion Torrent PGM	78.08	16.07	10.1111/mec.13715
SRR3027699	Foxfonna ice cap	Norway	Europe	2011.8.23	PRJNA306097	27F/357R	Ion Torrent PGM	78.08	16.07	10.1111/mec.13715
